# Supplementary material for: Proteomic analysis reveals novel insights into tanshinones biosynthesis in Salvia miltiorrhiza hairy roots
Source: Sci Rep. 2019 Apr 8;9:5768. doi: 10.1038/s41598-019-42164-3 (PMC6453882; doi:10.1038/s41598-019-42164-3)
Supplement: Supplementary file 1 — Supplementary dataset [file 41598_2019_42164_MOESM1_ESM.xlsx]

## Sheet: Venn_analysis
Oliveros, J.C. (2007-2015) Venny. An interactive tool for comparing lists with Venn's diagrams. http://bioinfogp.cnb.csic.es/tools/venny/index.html
72 elements included exclusively in "E2 (+)":	124 common elements in "E2 (+)" and "E5 (+)":	127 elements included exclusively in "E5 (+)":	62 elements included exclusively in "E2 (-)":	120 common elements in "E2 (-)" and "E5 (-)":	516 elements included exclusively in "E5 (-)":	6 common elements in "E2 (+)" and "E5 (-)":
a8224_g1_i1	CL9587Contig1	CL1426Contig2	CL17735Contig1	a22372_g1_i2	c7988_g1_i1	CL4514Contig1
CL8478Contig1	evm.model.scaffold2892.1	evm.model.scaffold7861.2	CL2927Contig1	CL356Contig5	evm.model.scaffold12732.6	a12902_g1_i1
CL1879Contig1	CL15208Contig1	CL2074Contig1	CL3351Contig2	CL3659Contig2	CL6116Contig1	CL580Contig1
evm.model.scaffold3987.37.2	evm.model.scaffold4779.9	CL2074Contig2	CL9380Contig1	CL2430Contig1	CL8231Contig1	CL4Contig95
CL15625Contig1	e14533_g1_i3	CL11768Contig1	CL5800Contig1	CL2033Contig1	CL4869Contig1	k19027_g2_i1
CL4482Contig2	evm.model.C211983.2	CL6645Contig1	CL5152Contig3	CL13407Contig1	CL7Contig54	CL14449Contig1
k18756_g1_i1	CL8535Contig1	CL549Contig2	CL2313Contig1	CL5268Contig1	CL7Contig52
CL2061Contig1	evm.model.scaffold10739.4	k19656_g1_i1	evm.model.scaffold4803.3	CL2650Contig1	CL7Contig46
CL6567Contig1	CL13443Contig1	CL2226Contig1	CL7654Contig1	CL8192Contig1	CL1439Contig2
CL5220Contig1	CL17200Contig1	k19234_g1_i1	CL4538Contig1	evm.model.scaffold7077.6	CL7Contig16
k20098_g1_i1	CL3294Contig1	CL114Contig8	k17643_g1_i3	CL5109Contig1	evm.model.scaffold211.8
CL114Contig9	CL1201Contig1	CL5352Contig1	CL478Contig5	CL3351Contig1	CL4387Contig1
CL436Contig4	CL7188Contig2	CL15375Contig1	CL1433Contig2	evm.model.scaffold9288.3	a24027_g1_i2
CL20639Contig1	CL19981Contig1	CL9170Contig1	evm.model.scaffold4803.2	CL1230Contig2	CL4167Contig1
CL2680Contig1	k16834_g1_i1	CL14095Contig1	CL3239Contig1	CL1768Contig1	CL1171Contig5
CL4930Contig1	CL5178Contig1	evm.model.C222315.9.1	CL8833Contig1	CL10916Contig1	CL4682Contig1
evm.model.scaffold9917.4	g11534_g1_i2	CL339Contig2	CL6924Contig1	CL8070Contig1	CL4917Contig1
evm.model.scaffold239.23	evm.model.scaffold6028.3	AGW27206.1	CCQ71628.1	evm.model.scaffold12763.16	CL4986Contig1
CL184Contig2	evm.model.scaffold1391.1	CL6339Contig1	evm.model.scaffold4806.15	CL3438Contig1	k20309_g9_i1
CL9603Contig1	CL803Contig2	evm.model.scaffold7781.4	evm.model.scaffold3077.5	CL13458Contig1	CL5934Contig1
CL2263Contig2	k19939_g1_i2	evm.model.scaffold194.33	evm.model.scaffold4803.8	CL6952Contig1	evm.model.scaffold789.5
CL18507Contig1	ACR57218.1	CL1193Contig3	CL5635Contig1	evm.model.scaffold9927.13	CL5727Contig1
evm.model.scaffold6808.5	CL301Contig9	CL21837Contig1	CL734Contig2	CL143Contig1	CL128Contig10
CL2846Contig1	evm.model.scaffold3478.35	evm.model.scaffold379.3	CL79Contig10	CL5922Contig1	CL2873Contig1
CL7039Contig1	evm.model.scaffold1838.1	CL11884Contig1	CL11445Contig1	evm.model.scaffold3953.8	evm.model.scaffold5168.10
CL472Contig1	evm.model.C212381.1	l1574_g1_i2	k17984_g3_i1	evm.model.C217879.1	CL5748Contig1
evm.model.C220963.4	CL445Contig1	CL5697Contig1	evm.model.scaffold2771.10	evm.model.scaffold555.4	CL299Contig3
CL5300Contig1	CL1998Contig1	CL20Contig32	evm.model.scaffold3241.5	AAU29458.1	a26459_g2_i2
CL64Contig10	CL4821Contig1	CL10318Contig1	CL79Contig5	evm.model.scaffold544.2	CL3772Contig1
CL8387Contig1	CL4482Contig1	evm.model.scaffold11008.4	CL4169Contig1	CL7890Contig1	CL2110Contig1
CL240Contig4	evm.model.scaffold4851.6	CL4698Contig1	evm.model.C221929.11	CL21584Contig1	CL3508Contig1
evm.model.scaffold3471.6	evm.model.scaffold10690.3	k7617_g2_i1	CL11424Contig1	CL187Contig3	CL6949Contig1
CL5240Contig1	CL12795Contig1	CL2855Contig2	CL9874Contig1	CL2273Contig1	evm.model.scaffold10670.31
CL2429Contig1	CL803Contig3	evm.model.scaffold1277.12	CL7868Contig1	CL6838Contig1	CL2599Contig1
CL5593Contig1	CL7480Contig2	CL15747Contig1	evm.model.C222075.7	CL605Contig5	CL8746Contig1
CL7001Contig1	CL2989Contig1	CL6544Contig1	evm.model.scaffold7239.5	CL5678Contig1	CL6588Contig1
evm.model.C221605.6	evm.model.scaffold12768.28	CL1776Contig1	CL4746Contig1	evm.model.scaffold6392.4	CL722Contig1
CL859Contig2	CL15395Contig1	CL3913Contig1	CL2013Contig1	CL2623Contig1	CL3864Contig1
CL5871Contig2	l1672_g1_i1	CL11754Contig2	CL6578Contig1	evm.model.scaffold11667.5	CL4428Contig1
CL3856Contig1	evm.model.scaffold9927.44	evm.model.scaffold7261.2	evm.model.scaffold6462.8	evm.model.scaffold5205.6	CL5690Contig1
evm.model.scaffold4068.1	CL2705Contig1	evm.model.scaffold6263.4	CL6354Contig1	CL307Contig5	CL1754Contig1
CL4770Contig1	CL11671Contig1	CL16927Contig1	CL12115Contig1	CL4720Contig1	CL5194Contig1
evm.model.scaffold61.7	evm.model.scaffold11294.8	evm.model.scaffold8748.27	CL13111Contig1	CL20122Contig1	CL444Contig1
CL5089Contig1	CL2946Contig1	CL9063Contig1	CL10256Contig1	CL147Contig7	CL6314Contig1
CL6711Contig1	evm.model.scaffold380.1	a24010_g1_i1	evm.model.scaffold3475.14	evm.model.scaffold6139.17	CL722Contig2
evm.model.scaffold9612.1	CL253Contig9	CL12921Contig1	CL7775Contig1	CL105Contig10	CL1563Contig1
evm.model.C220153.7	CL3054Contig1	f10963_g1_i2	evm.model.scaffold4700.6	evm.model.scaffold11040.2	evm.model.scaffold2576.1
evm.model.scaffold581.16	CL7305Contig1	k16786_g1_i1	CL10856Contig1	CL9816Contig1	CL445Contig2
CL22575Contig1	evm.model.scaffold1037.9	CL15233Contig1	CL16341Contig1	CL5853Contig1	CL5971Contig1
evm.model.scaffold1888.23	CL3137Contig2	evm.model.scaffold12291.4	evm.model.scaffold725.9	CL9732Contig2	k15338_g1_i1
evm.model.scaffold348.3	evm.model.scaffold10190.3	CL3457Contig2	evm.model.scaffold4258.4	CL8472Contig1	CL401Contig1
CL11618Contig1	CL15092Contig1	evm.model.scaffold8673.7	CL9672Contig1	CL7709Contig1	CL8205Contig1
CL4072Contig1	i7082_g2_i1	evm.model.scaffold1263.1	f652_g1_i1	CL3121Contig1	evm.model.scaffold3123.11
e13998_g1_i2	CL1147Contig3	a22034_g1_i2	evm.model.scaffold4266.1	CL468Contig5	CL3789Contig1
k20575_g3_i2	CL11439Contig1	CL4861Contig1	CL13269Contig1	evm.model.scaffold726.26	CL444Contig3
CL10221Contig1	evm.model.scaffold8828.2	CL7066Contig1	a23236_g1_i2	evm.model.scaffold9097.10	evm.model.scaffold7459.12
CL7773Contig1	CL8358Contig1	evm.model.scaffold4020.15	evm.model.scaffold2516.1	CL6094Contig3	CL588Contig1
k19542_g2_i1	CL9030Contig1	CL18325Contig1	CL13239Contig1	CL7472Contig1	CL2121Contig1
evm.model.scaffold3630.13	CL8248Contig1	evm.model.scaffold3447.6	CL4177Contig1	CL21043Contig1	CL6792Contig1
CL13Contig11	CL6853Contig2	evm.model.scaffold9725.2	CL10976Contig1	evm.model.scaffold277.12.1	CL2026Contig1
CL10521Contig1	CL1844Contig2	evm.model.scaffold10588.13	evm.model.scaffold6083.11	evm.model.scaffold12215.4	CL587Contig1
a17814_g1_i3	CL2438Contig2	evm.model.scaffold1334.3	evm.model.scaffold10437.1	CL1398Contig2	CL3604Contig1
CL5202Contig2	CL1935Contig4	CL8371Contig1		evm.model.scaffold3276.8	a12907_g1_i1
CL11927Contig1	CL6457Contig1	evm.model.scaffold2481.5		evm.model.scaffold6704.2.1	evm.model.scaffold12770.21
CL5935Contig2	CL21093Contig1	CL7973Contig1		evm.model.C220613.6	CL1544Contig2
CL6275Contig1	CL6300Contig1	CL8497Contig1		evm.model.scaffold5131.6	evm.model.C213609.2
evm.model.scaffold3188.34	CL11641Contig1	CL8430Contig2		CL34Contig1	CL1782Contig1
evm.model.scaffold1486.2	CL4324Contig1	CL725Contig3		CL1Contig93	CL839Contig1
CL481Contig4	CL3840Contig2	CL575Contig3		CL10511Contig1	CL128Contig6
evm.model.scaffold5646.19	evm.model.scaffold3181.9	CL9808Contig1		evm.model.scaffold12291.2	CL1824Contig3
CL11482Contig1	evm.model.scaffold6509.5	CL20882Contig1		evm.model.scaffold1649.1.1	CL723Contig1
a22346_g1_i1	evm.model.scaffold12372.11	CL3416Contig3		CL19409Contig1	evm.model.C217563.2
	CL9796Contig1	CL14528Contig1		evm.model.scaffold12139.20	evm.model.scaffold6633.20
	evm.model.scaffold908.5	k4775_g1_i1		CL10143Contig1	CL5575Contig1
	CL655Contig3	CL5066Contig1		CL9825Contig1	CL8167Contig1
	CL7002Contig1	evm.model.scaffold6417.5		CL12641Contig3	CL1346Contig2
	CL7999Contig1	CL3614Contig2		evm.model.scaffold5296.12	CL8287Contig1
	CL5333Contig1	CL108Contig2		evm.model.C214037.2	CL4844Contig2
	CL4867Contig1	CL4656Contig2		CL9734Contig1	evm.model.C221929.4
	CL1722Contig1	CL1819Contig2		CL14Contig30	CL1636Contig1
	CL5985Contig1	CL9588Contig1		evm.model.scaffold730.2	CL81Contig2
	CL14369Contig1	k16122_g1_i1		CL165Contig2	a27567_g1_i1
	CL1765Contig6	CL12078Contig1		CL269Contig7	CL1102Contig1
	CL495Contig3	evm.model.scaffold4020.10		CL13142Contig1	CL93Contig1
	evm.model.C222313.24	CL22813Contig1		CL2622Contig1	CL446Contig1
	CL6757Contig1	ABP01766.1		CL18467Contig1	CL8020Contig1
	CL9314Contig1	CL6585Contig1		CL8074Contig1	a27644_g2_i2
	evm.model.scaffold8520.3	CL8216Contig1		CL10963Contig1	CL1479Contig1
	CL1219Contig1	CL12951Contig1		evm.model.scaffold10048.4	CL4403Contig1
	evm.model.scaffold5408.7	evm.model.scaffold11773.28		CL8406Contig1	CL4148Contig1
	k15043_g1_i1	evm.model.scaffold6121.11		CL8621Contig1	CL1145Contig1
	evm.model.scaffold10983.1	CL13936Contig1		CL6193Contig1	evm.model.C219943.2
	CL6426Contig1	CL12871Contig1		CL6510Contig1	CL1026Contig3
	i6880_g1_i1	CL9200Contig1		CL4771Contig1	CL52Contig8
	CL3642Contig1	CL11733Contig1		CL16637Contig1	CL599Contig2
	CL6988Contig1	CL8642Contig1		CL12649Contig1	evm.model.scaffold7839.3.1
	k20531_g2_i2	CL4529Contig3		evm.model.scaffold2575.3	evm.model.scaffold3531.10
	CL20Contig23	CL8218Contig1		CL4592Contig1	k9443_g1_i1
	evm.model.C220359.6	CL14455Contig1		evm.model.scaffold12774.13	CL10441Contig1
	CL10657Contig1	evm.model.scaffold6276.7		CL416Contig3	evm.model.scaffold12580.1
	CL5771Contig1	CL5432Contig1		CL6080Contig1	CL4475Contig1
	k17860_g1_i1	CL8413Contig1		evm.model.scaffold2744.13	CL3167Contig1
	CL8018Contig1	CL11546Contig1		evm.model.scaffold3143.3.1	CL199Contig1
	CL415Contig3	CL1805Contig1		CL6646Contig1	CL6311Contig1
	evm.model.scaffold5626.2	CL4094Contig1		CL14998Contig1	CL2856Contig1
	CL1020Contig2	CL8267Contig1		CL8566Contig1	CL454Contig2
	CL8505Contig1	k2957_g1_i1		CL10218Contig1	CL1734Contig1
	i14488_g1_i1	CL5136Contig3		evm.model.scaffold1828.3	CL1119Contig1
	f11677_g1_i1	evm.model.scaffold2840.6		CL8349Contig1	CL7652Contig1
	CL11029Contig1	evm.model.C221261.23		evm.model.scaffold5646.15.1	CL2575Contig1
	CL23195Contig1	k17492_g1_i1		CL3516Contig1	CL3674Contig1
	k19819_g1_i5	CL17999Contig1		CL20341Contig1	CL1688Contig1
	CL7979Contig1	a16485_g1_i1		evm.model.scaffold6632.2	CL1089Contig1
	CL15422Contig1	k5516_g1_i2		evm.model.scaffold5758.11	evm.model.scaffold3298.10
	evm.model.scaffold7770.14	CL4481Contig1		CL8310Contig1	CL767Contig3
	CL12660Contig1	evm.model.scaffold4806.11		e12102_g1_i2	ADX98505.1
	CL9831Contig1	CL11490Contig1		CL13481Contig1	CL970Contig2
	CL6028Contig1	evm.model.scaffold2965.1		evm.model.scaffold4999.1	CL2279Contig1
	evm.model.scaffold1675.5	CL5563Contig1		a18656_g1_i2	evm.model.scaffold2507.1
	evm.model.scaffold2620.2	a23791_g1_i1		CL5623Contig1	CL1701Contig1
	i3423_g1_i1	evm.model.scaffold8520.6			CL11775Contig1
	CL6424Contig3	k20194_g1_i1			CL13318Contig1
	CL1013Contig5	CL293Contig1			CL2091Contig1
	evm.model.scaffold11676.7	evm.model.scaffold10646.3			CL840Contig4
		CL22581Contig1			CL401Contig3
		evm.model.scaffold12168.9			CL6047Contig1
		k22245_g1_i1			CL8961Contig1
					evm.model.scaffold5759.7
					CL629Contig1
					CL3342Contig1
					CL1119Contig3
					evm.model.scaffold3967.3
					CL7036Contig1
					CL6244Contig2
					CL8047Contig1
					CL8043Contig1
					evm.model.scaffold10202.7
					CL8260Contig1
					CL4384Contig1
					CL2739Contig1
					CL1509Contig1
					CL4Contig15
					CL5386Contig2
					CL454Contig1
					CL5736Contig1
					CL1407Contig1
					evm.model.scaffold5646.12
					CL13162Contig1
					CL5816Contig1
					a23885_g1_i1
					CL6686Contig1
					CL8137Contig1
					evm.model.scaffold11727.6
					CL5212Contig1
					CL1608Contig2
					CL5108Contig1
					CL18958Contig1
					CL4584Contig1
					CL144Contig4
					CL5175Contig1
					CL534Contig1
					CL9682Contig1
					CL478Contig3
					CL6120Contig1
					evm.model.scaffold930.5
					CL900Contig1
					CL52Contig1
					CL195Contig6
					CL6851Contig1
					CL2345Contig1
					a27813_g1_i4
					CL5105Contig1
					CL3520Contig1
					evm.model.scaffold12658.1
					CL9311Contig1
					CL12557Contig1
					evm.model.scaffold11850.36
					CL21325Contig1
					CL640Contig1
					CL1993Contig1
					CL492Contig1
					evm.model.scaffold10483.10
					a19598_g1_i1
					CL7563Contig1
					evm.model.scaffold6090.25
					CL9402Contig1
					CL600Contig1
					CL6062Contig1
					a27953_g2_i2
					CL3405Contig1
					CL7597Contig1
					evm.model.scaffold12755.16
					CL4042Contig2
					CL12369Contig1
					CL278Contig3
					CL195Contig3
					evm.model.scaffold12693.7
					CL8898Contig1
					CL10350Contig1
					evm.model.scaffold6334.55
					CL8089Contig1
					CL2758Contig1
					CL5640Contig1
					CL1792Contig1
					CL5860Contig1
					CL342Contig3
					evm.model.C222431.15
					evm.model.scaffold150.8
					CL342Contig4
					evm.model.scaffold2744.14
					CL10061Contig1
					CL7543Contig1
					CL900Contig4
					evm.model.scaffold884.5.1
					CL4189Contig1
					CL1106Contig1
					CL9759Contig1
					CL534Contig2
					CL14780Contig1
					CL5655Contig1
					CL6934Contig1
					CL3375Contig1
					CL8384Contig1
					CL3143Contig1
					k16025_g1_i1
					CL3085Contig1
					CL212Contig2
					CL5051Contig1
					evm.model.scaffold8204.5
					CL1147Contig1
					CL1393Contig1
					CL10692Contig1
					CL3841Contig1
					CL3214Contig1
					CL10346Contig1
					CL4802Contig1
					evm.model.scaffold4368.2
					CL3151Contig1
					CL3532Contig1
					CL6373Contig1
					CL7601Contig1
					CL1583Contig1
					CL2563Contig2
					CL5528Contig1
					CL14798Contig1
					CL5716Contig1
					CL15Contig8
					a22148_g1_i2
					evm.model.C221981.3
					CL8285Contig1
					CL7434Contig1
					evm.model.scaffold11782.2
					CL2163Contig1
					CL6292Contig1
					CL6798Contig1
					evm.model.scaffold10232.12
					CL3Contig69
					CL1491Contig1
					CL9208Contig1
					CL157Contig2
					evm.model.scaffold2228.4
					CL7820Contig1
					CL4977Contig1
					evm.model.scaffold888.3
					CL5713Contig1
					CL2387Contig1
					CL470Contig3
					CL18474Contig1
					evm.model.scaffold11566.1
					evm.model.scaffold7979.6
					CL3127Contig1
					CL2615Contig1
					CL8634Contig1
					CL7144Contig1
					evm.model.scaffold10481.11.2
					CL11787Contig1
					evm.model.scaffold10670.28
					CL7182Contig1
					CL33Contig11
					CL5814Contig1
					CL6447Contig1
					i6727_g1_i2
					CL9425Contig1
					CL9719Contig1
					evm.model.scaffold3967.10
					CL1300Contig2
					evm.model.C220945.6
					CL5638Contig1
					CL8565Contig1
					CL4075Contig1
					CL3312Contig1
					CL10237Contig2
					CL7231Contig1
					CL8553Contig1
					k5633_g1_i1
					CL4156Contig1
					CL7817Contig1
					CL10435Contig1
					CL2633Contig1
					CL87Contig3
					evm.model.scaffold651.23
					e3053_g1_i1
					a40047_g1_i1
					evm.model.scaffold7646.26
					evm.model.scaffold2490.5.1
					CL5497Contig1
					CL387Contig1
					CL6022Contig1
					CL6688Contig1
					CL4754Contig2
					evm.model.scaffold3862.8
					CL9062Contig3
					evm.model.scaffold9467.4
					a27490_g1_i3
					CL3460Contig1
					CL35Contig23
					CL3465Contig1
					evm.model.scaffold9927.14
					CL3353Contig1
					evm.model.scaffold2252.4
					CL3791Contig1
					CL566Contig2
					CL6768Contig1
					evm.model.scaffold11932.7
					evm.model.scaffold4138.7
					CL4027Contig1
					CL8964Contig1
					l896_g1_i1
					evm.model.scaffold12635.8.1
					CL9723Contig1
					CL7766Contig1
					CL4984Contig1
					evm.model.scaffold651.32
					evm.model.scaffold9773.9
					CL5881Contig1
					evm.model.C220975.2
					CL6903Contig1
					CL1269Contig2
					CL14717Contig1
					CL1360Contig1
					evm.model.scaffold6334.29
					CL1209Contig2
					evm.model.scaffold4336.12
					evm.model.scaffold2623.9
					CL5284Contig1
					k20436_g2_i4
					CL818Contig1
					evm.model.scaffold2363.10
					CL7213Contig1
					CL10785Contig1
					CL10081Contig1
					CL8326Contig1
					evm.model.scaffold6015.1
					CL38Contig4
					a25811_g1_i1
					CL732Contig2
					CL1269Contig1
					a15996_g1_i1
					CL6483Contig1
					CL3676Contig1
					CL8262Contig1
					evm.model.C222157.2
					CL6910Contig1
					CL201Contig2
					CL8037Contig2
					CL2892Contig1
					CL6515Contig1
					CL8275Contig1
					CL1652Contig1
					CL16784Contig1
					CL6954Contig1
					g5380_g1_i2
					CL13766Contig1
					CL12646Contig1
					evm.model.C222357.13
					evm.model.scaffold5016.3
					CL5962Contig1
					CL1354Contig1
					CL1713Contig1
					evm.model.scaffold11158.4
					evm.model.C221261.5
					CL7954Contig1
					CL6416Contig1
					CL10063Contig1
					CL12170Contig1
					CL791Contig2
					CL739Contig1
					CL4985Contig1
					CL8812Contig1
					evm.model.C222417.23
					CL6967Contig1
					evm.model.scaffold9919.4
					evm.model.scaffold4387.5.3
					CL8820Contig1
					CL11352Contig1
					CL6583Contig1
					CL9894Contig1
					CL3Contig142
					CL8282Contig1
					evm.model.scaffold1768.28
					CL8880Contig1
					a21354_g1_i1
					evm.model.scaffold2099.2
					CL8378Contig1
					CL2248Contig1
					CL7769Contig1
					CL2578Contig1
					l1546_g1_i3
					CL3525Contig1
					CL3058Contig1
					evm.model.scaffold560.9
					evm.model.C221861.3
					a26330_g1_i3
					i7704_g1_i1
					CL8198Contig1
					evm.model.scaffold10101.8
					CL38Contig11
					evm.model.scaffold6376.5
					CL4900Contig1
					CL9021Contig1
					CL11255Contig1
					CL2866Contig2
					CL5451Contig1
					CL1784Contig2
					YP_008992399.1
					CL10671Contig1
					evm.model.scaffold612.7_evm.model.scaffold612.8
					CL6622Contig1
					CL10601Contig1
					CL126Contig1
					evm.model.C217845.1
					CL6667Contig1
					CL7910Contig1
					evm.model.scaffold70.7
					k8580_g2_i1
					k20365_g2_i3
					CL2935Contig1
					CL2265Contig3
					evm.model.scaffold1649.1
					CL7387Contig1
					CL4891Contig1
					CL5460Contig1
					CL7124Contig1
					CL2822Contig1
					CL2409Contig1
					evm.model.scaffold10454.2
					k19398_g1_i2
					evm.model.C220899.18
					CL4210Contig1
					evm.model.scaffold4435.10
					evm.model.scaffold5418.18.1
					CL7139Contig1
					evm.model.scaffold12743.9
					evm.model.scaffold2783.2
					CL4406Contig1
					CL11474Contig1
					CL8767Contig1
					k19180_g5_i1
					CL9711Contig1
					CL581Contig1
					CL355Contig4
					evm.model.scaffold4336.25
					CL8514Contig1
					CL12178Contig1
					CL12474Contig1
					CL7078Contig1
					evm.model.scaffold1870.1
					CL5257Contig1
					evm.model.scaffold5107.6
					evm.model.scaffold8299.12
					CL8675Contig1
					CL9778Contig1
					CL2529Contig1
					CL7098Contig2
					evm.model.scaffold1832.1
					CL93Contig2
					a26499_g1_i1
					CL57Contig6
					CL3369Contig1
					CL2495Contig1
					evm.model.C220483.2
					CL5680Contig1
					CL10917Contig1
					CL1957Contig1
					CL893Contig2
					CL10094Contig1
					CL7477Contig1
					CL101Contig7
					CL3986Contig1
					evm.model.scaffold775.3
					evm.model.scaffold12374.6
					CL2664Contig1
					CL7866Contig1
					CL6735Contig1
					evm.model.scaffold10483.7
					CL683Contig3
					evm.model.scaffold5082.17
					CL4015Contig1
					CL7897Contig1
					evm.model.C222433.32
					evm.model.scaffold1405.7
					CL4713Contig1
					evm.model.C214037.1
					evm.model.scaffold11773.4
					evm.model.scaffold7451.5
					CL10956Contig1
					CL5669Contig1
					evm.model.scaffold5659.19
					CL392Contig4
					CL151Contig1
					CL21962Contig1
					evm.model.scaffold5330.7
					CL6101Contig1
					CL5182Contig1
					CL7641Contig3
					CL9947Contig1

## Sheet: E2+E5-
	6 common elements in "E2 (+)" and "E5 (-)":
		E4			E5
Nº	Sequence ID	p-value	Fold Change	Unique peptides	p-value	Fold Change	Unique peptides	Description	GO category	GO(2)
3	a12902_g1_i1	0.01255	1.85923	15	0.04271	0.514791	15	progesterone 5-beta-reductase	Development
1	k19027_g2_i1	0.04314	1.55761	4	0.00013	0.0817079	4	1-aminocyclopropane-1-carboxylate oxidase 5-like (2OGD)	Hormone metabolism		AT1G77330 ACCoxidase5
2	CL14449Contig1	0.00984	2.16872	2	0.00043	0.198349	2	unknown coding RNA	Not assigned
6	CL4Contig95	0.01467	1.65156	5	0.03195	0.600463	5	hypothetical protein VITISV_036363	Not assigned
5	CL580Contig1	0.01299	1.61103	5	0.03531	0.584855	5	probable protein phosphatase 2c 59-like	Protein
4	CL4514Contig1	0.00991	1.87476	15	0.01122	0.530471	15	p-coumarate 3-hydroxylase/CYP98A72	Secondary metabolism

## Sheet: E2+
	72 elements included exclusively in "E2 (+)":
Nº	Sequence ID	p-value	Fold Change	peptides	Description	GO category
1	CL11482Contig1	0.04377	20.5761	2	bifunctional epoxide hydrolase 2-like	Other metabolism
2	CL11927Contig1	0.00212	13.6884	2	protein ndr1-like	Not assigned
3	k20575_g3_i2	0.00109	12.9462	3	late blight resistance protein homolog r1b-14-like	Not assigned
4	CL18507Contig1	0.00315	12.6862	12	2-oxoglutarate-dependent dioxygenase dao-like	Redox
5	evm.model.scaffold348.3	0.00844	6.09262	4	Anthocyanidin 3-O-glucosyltransferase	Secondary metabolism
6	CL4072Contig1	0.03284	5.1472	4	acyl-coenzyme a oxidase peroxisomal-like	Secondary metabolism
7	evm.model.scaffold4068.1	0.00479	4.48629	6	Ent-kaurene synthase B	Secondary metabolism
8	evm.model.C221605.6	0.0107	4.21747	7	Zeatin O-xylosyltransferase	Secondary metabolism
9	CL5202Contig2	0.04225	4.20251	3	26s proteasome non-atpase regulatory subunit 5-like	Protein
10	CL10221Contig1	0.00176	4.03776	3	hmg-y-related protein a	Not assigned
11	evm.model.scaffold3188.34	0.01801	3.63933	2	Endomembrane protein 70 protein family	Not assigned
12	evm.model.scaffold5646.19	0.04207	3.36824	2	Cyclophilin71 is a WD40 domain cyclophilin	Development
13	evm.model.scaffold1888.23	0.00785	3.32043	4	Survival protein SurE-like phosphatase/nucleotidase	Others
14	evm.model.scaffold3471.6	0.0039	3.30047	8	S-adenosyl-L-methionine-dependent methyltransferases	Development
15	evm.model.scaffold1486.2	0.02757	3.29631	2	78% ALM25797.1-76AK6 [Salvia pomifera];73% AJD25183.1- CYP76AK3 [SM]	Secondary metabolism
16	evm.model.scaffold3630.13	0.0086	3.29094	3	UDP-glucosyl transferase 85A2 (UGT85A2)	Hormone metabolism
17	CL7773Contig1	0.00476	3.22346	3	glycine cleavage system h mitochondrial	Others
18	evm.model.scaffold581.16	0.00064	3.19192	4	phosphoglucosamine mutase family protein	Carbohydrate metabolism
19	CL8387Contig1	0.01039	3.18799	9	quercetin 3-o-glucoside-6''-o-malonyltransferase	Secondary metabolism
20	CL2846Contig1	0.01764	3.17364	11	1-deoxy-d-xylulose-5-phosphate synthase	Secondary metabolism
21	CL7001Contig1	0.00517	3.11463	7	S-adenosyl-L-methionine-dependent methyltransferases	Development
22	CL4482Contig2	0.00105	3.09585	29	cannabidiolic acid synthase-like	Secondary metabolism
23	CL22575Contig1	0.00611	3.05382	4	Plant invertase/pectin methylesterase inhibitor superfamily	Others
24	CL4770Contig1	0.01365	3.01115	6	bifunctional methylthioribulose-1-phosphate dehydratase enolase-phosphatase e1 1-like	Carbohydrate metabolism
25	e13998_g1_i2	0.04739	2.83994	4	2-oxoglutarate (2OG) and Fe(II)-dependent oxygenase	Secondary metabolism
26	CL472Contig1	0.00114	2.80004	10	pyrophosphate-energized vacuolar membrane proton pump-like	Transport
27	CL859Contig2	0.02292	2.76316	7	udp-glycosyltransferase 88a1-like isoform 1	Secondary metabolism
28	a17814_g1_i3	0.04081	2.62324	3	DNAJ heat shock family protein	Stress
29	CL15625Contig1	0.00207	2.6111	33	Eukaryotic aspartyl protease	Protein
30	evm.model.scaffold61.7	0.01496	2.60106	6	FAD-dependent oxidoreductase family protein	Other metabolism
31	evm.model.scaffold6808.5	0.01841	2.58662	12	TBL (TRICHOME BIREFRINGENCE-LIKE)	Not assigned
32	evm.model.C220153.7	0.00057	2.47688	4	aspartate aminotransferase	Other metabolism
33	CL3856Contig1	0.03985	2.46105	7	general control non-repressible 3	Protein
34	CL64Contig10	0.00909	2.44514	9	udp-glycosyltransferase 74e2-like	Secondary metabolism
35	CL5300Contig1	0.00434	2.43163	9	2-oxoglutarate (2OG) and Fe(II)-dependent oxygenase	Secondary metabolism
36	CL7039Contig1	0.02414	2.42823	11	udp-glycosyltransferase 85a2-like	Hormone metabolism
37	CL6275Contig1	0.01136	2.37833	2	cytokinin riboside 5 -monophosphate phosphoribohydrolase log8-like	Not assigned
38	k19542_g2_i1	0.00779	2.33617	3	extensin-2- partial	Not assigned
39	CL5240Contig1	0.00505	2.27843	8	Oxoglutarate/iron-dependent oxygenase	Redox
40	CL6711Contig1	0.01925	2.21487	5	ferredoxin chloroplastic-like isoform 1	Redox
41	a22346_g1_i1	0.04657	2.17008	2	hypothetical protein MIMGU_mgv1a014617mg	Not assigned
42	evm.model.scaffold9917.4	0.03043	2.10288	18	phenylcoumaran benzylic ether reductase (PCBER)-Like	Secondary metabolism
43	CL4930Contig1	0.03129	2.10256	19	phenylcoumaran benzylic ether reductase (PCBER)	Secondary metabolism
44	CL481Contig4	0.03778	2.08122	2	alcohol dehydrogenase-like 7-like	Secondary metabolism
45	CL5593Contig1	0.00422	2.02129	7	nadh--cytochrome b5 reductase 1	Redox
46	CL13Contig11	0.00989	1.98465	3	short-chain type dehydrogenase reductase-like	Redox
47	k20098_g1_i1	0.01615	1.95951	25	bifunctional nitrilase nitrile hydratase nit4b-like	Secondary metabolism
48	CL20639Contig1	0.01964	1.95488	22	FAD-binding Berberine family protein	Secondary metabolism
49	CL6567Contig1	0.00216	1.94247	27	FAD-binding Berberine family protein	Secondary metabolism
50	CL11618Contig1	0.01615	1.93716	4	elicitor-responsive protein 3-like	Not assigned
51	CL5089Contig1	0.02618	1.87769	6	NAD(P)-linked oxidoreductase	Hormone metabolism
52	evm.model.scaffold3987.37.2	0.01421	1.85528	38	citrate synthase 5	TCA cycle
53	CL9603Contig1	0.00362	1.84808	13	bifunctional nitrilase nitrile hydratase nit4b-like	Secondary metabolism
54	a8224_g1_i1	0.02296	1.83687	100	sucrose synthase	Carbohydrate metabolism
55	CL2680Contig1	0.02832	1.77589	20	nadh--cytochrome b5 reductase 1-like	Redox
56	CL184Contig2	0.04598	1.76803	15	coatomer subunit beta -2-like	Transport
57	CL1879Contig1	0.00945	1.73984	51	ketose-bisphosphate aldolase class-ii family protein	Not assigned
58	evm.model.scaffold9612.1	0.04474	1.724	5	Prolyl oligopeptidase	Protein
59	CL2263Contig2	0.01926	1.71796	13	Prolyl oligopeptidase	Protein
60	k18756_g1_i1	0.00841	1.71652	29	pyruvate cytosolic isozyme-like	Carbohydrate metabolism
61	CL10521Contig1	0.03539	1.70398	3	calcium-binding ef hand family protein	Signalling
62	CL8478Contig1	0.02284	1.66716	61	alpha-1,4-glucan-protein synthase	Cell wall
63	CL240Contig4	0.01045	1.65314	9	phosphomevalonate kinase-like	Secondary metabolism
64	CL2429Contig1	0.00063	1.61841	7	dynamin-related protein 1e-like	Others
65	CL436Contig4	0.03146	1.61262	24	phenylalanine ammonia-lyase	Secondary metabolism
66	evm.model.scaffold239.23	0.03506	1.60525	15	Coatomer, beta subunit	Transport
67	CL114Contig9	0.02691	1.58448	24	pleiotropic drug resistance protein 1-like	Transport
68	CL2061Contig1	0.01093	1.5829	29	glyoxysomal fatty acid beta-oxidation multifunctional protein mfp-a-like	Secondary metabolism
69	CL5220Contig1	0.00394	1.55541	26	elongation factor mitochondrial-like	Protein
70	evm.model.C220963.4	0.0178	1.52624	10	6-phosphogluconolactonase 2	Carbohydrate metabolism
71	CL5871Contig2	0.03005	1.52151	7	2-C-methyl-D-erythritol 4-phosphate cytidylyltransferase	Secondary metabolism
72	CL5935Contig2	0.00288	1.50404	2	mo25-like protein at5g47540-like	Not assigned

## Sheet: E2+E5+
	124 common elements in "E2 (+)" and "E5 (+)":
		E2			E5
Nº	Sequence ID	p-value	Fold Change	Unique peptides	p-value	Fold Change	Unique peptides	Description	GO category
1	evm.model.scaffold5626.2	0.00135	39.4671	5	0.00245	212.8	5	putative metallothionin 2a	Stress
2	CL12795Contig1	0.01955	7.53334	28	0.00169	48.041	28	class iv chitinase	Stress
3	i14488_g1_i1	0.01041	9.87017	5	0.0005	29.4956	5	FAD-binding Berberine family protein	Secondary metabolism
4	f11677_g1_i1	0.0105	6.41738	5	0.00365	28.5869	5	class iv chitinase	Stress
5	CL6457Contig1	0.00152	7.33564	14	0.00014	27.4814	14	zeatin o-glucosyltransferase-like	Secondary metabolism
6	CL17200Contig1	0.00012	15.8135	51	0.00052	26.5419	51	disease resistance response protein	Stress
7	i6880_g1_i1	0.00626	6.06578	7	0.00747	23.8466	7	class iv chitinase	Stress
8	CL13443Contig1	0.00094	8.42077	54	0.00091	19.4009	54	disease resistance response protein 206	Stress
9	CL415Contig3	0.00088	4.76958	5	3.1305e-05	19.1652	5	geranylgeranyl diphosphate synthase	Secondary metabolism
10	k17860_g1_i1	0.01235	5.18275	6	0.00025	18.374	6	FAD-binding Berberine family protein	Secondary metabolism
11	CL21093Contig1	0.01045	2.45721	14	0.00031	18.0106	14	FAD-binding Berberine family protein	Secondary metabolism
12	CL7188Contig2	0.00042	5.19598	48	0.01526	17.3862	48	basic 7s globulin	Protein
13	evm.model.scaffold11676.7	0.03004	4.56026	2	0.00183	15.113	2	Unknown	Not assigned
14	CL6426Contig1	0.00612	15.8923	7	0.00093	14.6634	7	pollen-specific protein c13-like	Stress
15	k16834_g1_i1	0.00204	5.92211	42	0.00354	14.3937	42	FAD-binding Berberine family protein	Secondary metabolism
16	evm.model.scaffold6028.3	0.002	5.77076	41	0.00349	14.3602	41	FAD-binding Berberine family protein	Secondary metabolism
17	CL15092Contig1	0.00031	6.2117	18	0.00069	12.9091	18	geraniol 8-hydroxylase-like/99% AMB36497.1-CYP76AK1; 79% AJD25182.1-CYP76AK2	Secondary metabolism
18	CL10657Contig1	0.00486	4.74902	6	0.00807	12.4062	6	s-adenosyl-l-methionine-dependent methyltransferases superfamily	Hormone metabolism
19	evm.model.C222313.24	0.04171	12.1515	9	0.00037	12.3364	9	TBL (TRICHOME BIREFRINGENCE-LIKE)	Not assigned
20	evm.model.C211983.2	0.0004	5.82117	61	0.00236	11.7021	61	Unknown	Not assigned
21	CL15208Contig1	0.00016	5.94506	65	0.00175	10.8826	65	major allergen pru ar 1	Stress
22	CL9587Contig1	6.1769e-05	5.2832	133	6.8657e-05	10.8717	133	bet v 1 allergen	Stress
23	k19939_g1_i2	0.0034	5.84325	37	0.00287	9.52893	37	lignin-forming anionic peroxidase-like	Redox
24	i3423_g1_i1	0.00263	9.65347	2	0.01987	9.5056	2	FAD-binding Berberine family protein	Secondary metabolism
25	evm.model.scaffold6509.5	0.03784	2.81604	12	0.00834	8.95223	12	Plant invertase/pectin methylesterase inhibitor superfamily	Cell wall
26	CL15422Contig1	0.00314	9.39017	4	0.00043	8.73362	4	slit protein C-product, putative	Not assigned
27	CL8018Contig1	0.03482	2.88335	6	0.00285	8.58202	6	glutathione transferase gst 23	Redox
28	evm.model.C212381.1	0.00765	4.87927	34	0.00519	8.20671	34	Lignin-forming anionic peroxidase precursor	Redox
29	evm.model.scaffold10983.1	0.00292	5.94249	7	0.00181	8.03221	7	2-oxoglutarate-dependent dioxygenase	Hormone metabolism
30	evm.model.scaffold4851.6	4.1784e-06	7.20389	28	0.0013	7.90759	28	FAD-binding Berberine family protein	Secondary metabolism
31	i7082_g2_i1	0.00119	3.44175	18	0.00012	7.575	18	FAD-binding Berberine family protein	Secondary metabolism
32	k19819_g1_i5	0.00023	4.3819	4	7.3657e-05	7.44658	4	cytochrome p450 71d11-like	Secondary metabolism
33	k15043_g1_i1	0.01272	8.26566	8	0.00066	7.36471	8	2-oxoglutarate-dependent dioxygenase	Secondary metabolism
34	evm.model.scaffold908.5	0.01348	4.30267	11	2.1858e-06	7.10011	11	Pathogenesis-related thaumatin superfamily protein	Stress
35	CL9831Contig1	0.00011	20.0474	3	0.00088	7.09647	3	metallothionein-like protein type 2-like	Stress
36	CL1844Contig2	0.00772	4.81129	15	9.1451e-07	6.69922	15	thaumatin-like protein-like	Stress
37	CL14369Contig1	0.00451	6.03701	9	2.6733e-05	6.2249	9	pr-10 protein	Stress
38	CL1147Contig3	0.00993	2.52948	18	0.00013	5.93941	18	laccase-14-like	Secondary metabolism
39	CL15395Contig1	0.02573	2.78529	26	0.00079	5.87919	26	plant basic secretory family protein	Stress
40	CL9796Contig1	0.00011	6.27621	11	0.0004	5.76336	11	probable protein pop3-like	Stress
41	CL1020Contig2	0.00174	4.21173	5	0.001	5.66261	5	cytochrome b5	Redox
42	CL11671Contig1	0.02958	2.01156	24	0.00344	5.56476	24	bacterial-induced peroxidase	Redox
43	CL12660Contig1	0.02774	2.99933	4	0.0184	5.53599	4	pr-10 type pathogenesis-related protein	Stress
44	CL2946Contig1	0.00161	3.81889	23	1.9096e-06	5.42838	23	AGN04216.1 65%CYP71D411	Secondary metabolism
45	CL11439Contig1	0.02434	4.39047	18	0.00081	5.18438	18	germin-like protein 2-3-like	Stress
46	evm.model.scaffold9927.44	0.00627	6.61853	25	5.7707e-06	4.77149	25	Unknown	Not assigned
47	evm.model.scaffold12768.28	0.00563	4.15898	26	0.00077	4.74611	26	Plant invertase/pectin methylesterase inhibitor superfamily	Cell wall
48	evm.model.scaffold10190.3	0.00829	2.75191	20	6.8863e-05	4.47901	20	Aldehyde dehydrogenase	Carbohydrate metabolism
49	CL6853Contig2	0.00046	7.56166	15	0.0134	4.42533	15	geraniol 8-hydroxylase-like/ CYP76AK3	Secondary metabolism
50	CL1201Contig1	0.00031	3.29295	49	0.00054	4.39511	49	4-hydroxy-3-methylbut-2-en-1-yl diphosphate synthase	Secondary metabolism
51	CL2989Contig1	0.00171	4.12544	26	0.0019	4.3395	26	cytochrome p450 (87% ferruginol synthase) 99% AMB36496.1-CYP76AH3	Secondary metabolism
52	evm.model.scaffold5408.7	0.0048	2.64589	8	0.0005	4.24827	8	Receptor-like protein kinase-related family protein	Signalling
53	CL1013Contig5	0.00858	2.89291	2	0.01045	4.16064	2	probable xyloglucan endotransglucosylase hydrolase protein 16-like	Cell wall
54	evm.model.C220359.6	0.0045	4.21908	6	5.3691e-05	4.09318	6	Unknown	Not assigned
55	CL4821Contig1	0.00096	3.48909	32	0.03824	4.06144	32	FAD-binding Berberine family protein	Secondary metabolism
56	CL23195Contig1	0.03606	2.2918	5	0.00198	3.77227	5	geranyl diphosphate synthase small subunit type	Secondary metabolism
57	CL6988Contig1	0.04335	1.83678	7	0.01579	3.7424	7	serine carboxypeptidase-like 50-like	Protein
58	evm.model.scaffold10739.4	0.00064	1.94589	54	0.00718	3.71372	54	FAD-binding Berberine family protein	Secondary metabolism
59	evm.model.scaffold8828.2	0.00075	4.07861	17	0.00049	3.6376	17	NAD(P)-linked oxidoreductase superfamily protein	Hormone metabolism
60	CL4867Contig1	0.0025	2.3029	10	0.01857	3.6139	10	universal stress protein	Stress
61	CL3294Contig1	0.00066	2.92863	51	1.5332e-06	3.58803	51	phenylcoumaran benzylic ether reductase	Secondary metabolism
62	evm.model.scaffold7770.14	0.00604	3.69563	4	0.00546	3.53488	4	cytochrome b5 isoform	Redox
63	CL11029Contig1	0.01234	3.48408	5	0.00202	3.50189	5	cytochrome b5	Redox
64	CL2705Contig1	0.01075	3.16153	24	0.00771	3.42657	24	vacuolar invertase	Carbohydrate metabolism
65	ACR57218.1	3.4498e-05	3.841	36	0.00034	3.41266	36	cytochrome P450-CYP71D411	Secondary metabolism
66	evm.model.scaffold1391.1	0.00241	2.81854	41	0.0112	3.38418	41	FAD-binding Berberine family protein	Secondary metabolism
67	CL7999Contig1	0.04399	6.90326	11	0.00744	3.2996	11	polygalacturonase inhibitor-like	Cell wall
68	evm.model.scaffold2620.2	0.00195	4.01193	2	0.00661	3.28987	2	SH3 domain-containing protein	Not assigned
69	CL301Contig9	0.00019	3.97511	35	0.00064	3.2755	35	probable aldo-keto reductase 2-like	Hormone metabolism
70	evm.model.scaffold380.1	0.00309	3.29799	23	0.00103	3.26902	23	Unknown	Not assigned
71	CL1998Contig1	0.00062	2.352	32	0.0002	3.15755	32	glucose-6-phosphate dehydrogenase	Carbohydrate metabolism
72	CL20Contig23	0.00066	3.12592	6	0.00038	3.05024	6	polyphenol oxidase	Secondary metabolism
73	CL4482Contig1	0.00288	3.13953	30	0.03385	3.03119	30	FAD-binding Berberine family protein	Secondary metabolism
74	CL6028Contig1	0.00011	1.80924	3	0.00881	2.98645	3	Alpha-1,4-glucan-protein synthase family protein	Cell wall
75	CL445Contig1	0.04381	1.98441	34	0.00015	2.95064	34	methylenetetrahydrofolate reductase 2-like	Other metabolism
76	CL6300Contig1	0.01575	1.82224	13	0.00014	2.94806	13	Cyclase family protein	DNA/RNA
77	evm.model.scaffold10690.3	0.00624	2.16143	28	0.00162	2.90537	28	copalyl diphosphate synthase	Secondary metabolism
78	CL1765Contig6	0.01176	2.97147	9	0.00016	2.88702	9	puromycin-sensitive aminopeptidase-like	Protein
79	CL5771Contig1	0.01084	2.59182	6	1.8449e-05	2.87475	6	DnaJ family protein	Stress
80	k20531_g2_i2	0.046	1.5957	7	0.04999	2.86746	7	basic 7s globulin	Protein
81	CL253Contig9	0.01099	2.30487	21	0.01471	2.84853	21	secologanin synthase-like 90% AJD25170.1-CYP72A329 [Salvia miltiorrhiza] monoterpenes	Secondary metabolism
82	CL1935Contig4	0.01505	3.17641	15	0.0009	2.72571	15	quercetin 3-o-glucoside-6''-o-malonyltransferase	Secondary metabolism
83	CL19981Contig1	0.00014	4.02353	43	0.00062	2.71111	43	polyphenol oxidase	Secondary metabolism
84	CL7305Contig1	0.02903	2.62319	21	0.05017	2.67407	21	1-deoxy-d-xylulose-5-phosphate reductoisomerase	Secondary metabolism
85	CL3840Contig2	0.00196	2.17675	12	0.0009	2.66732	12	salicylic acid-binding protein 2-like	Secondary metabolism
86	evm.model.scaffold2892.1	0.00157	2.2502	106	0.00537	2.64453	106	ationic peroxidase 1 precursor	Redox
87	CL3137Contig2	0.00295	6.47811	20	0.0349	2.63587	20	dehydrin	Stress
88	CL8535Contig1	0.00051	4.01433	55	0.00132	2.52359	55	bet v 1 allergen	Stress
89	g11534_g1_i2	0.01567	1.75032	42	0.00025	2.46513	42	germin-like protein 10	Stress
90	evm.model.scaffold1838.1	0.00044	2.99408	34	6.6127e-05	2.45314	34	PIGMENT DEFECTIVE 149 (PDE149)	Redox
91	CL3642Contig1	0.02082	2.12872	7	0.00277	2.43792	7	methyltransferase ddb_g0268948-like	Development
92	evm.model.scaffold8520.3	0.00177	2.39439	8	0.00016	2.41366	8	acetone-cyanohydrin lyase	Secondary metabolism
93	evm.model.scaffold4779.9	0.00021	3.59272	62	0.00181	2.40454	62	NAD(P)-linked oxidoreductase superfamily protein	Hormone metabolism
94	e14533_g1_i3	0.01249	1.91064	62	0.00028	2.39168	62	germin-like protein 5-1-like	Stress
95	evm.model.scaffold11294.8	9.5311e-06	2.61668	23	0.01692	2.32319	23	Peroxidase superfamily protein	Redox
96	evm.model.scaffold3181.9	0.01436	1.5054	12	0.00125	2.30804	12	Ferredoxin--NADP reductase	Redox
97	CL1722Contig1	0.00371	2.10191	10	0.02862	2.20157	10	beta-amyrin synthase	Secondary metabolism
98	CL6424Contig3	0.00684	2.47678	2	0.003	2.15865	2	peroxidase n-like	Redox
99	CL9030Contig1	0.0116	3.17853	17	0.02649	2.12017	17	isoflavone 2 -hydroxylase-like	Secondary metabolism
100	l1672_g1_i1	0.00336	2.50733	25	0.01611	2.11409	25	93% AJD25181.1-ferruginol synthase	Secondary metabolism
101	CL4324Contig1	0.04049	1.97913	13	0.01449	2.09772	13	cytochrome p450 reductase	Secondary metabolism
102	CL7480Contig2	0.04217	1.99229	27	0.03499	2.09666	27	SKU5 similar 5 (sks5)	Cell wall
103	CL6757Contig1	0.0438	1.90755	9	0.00317	2.06177	9	probable nitronate monooxygenase-like	Others
104	CL7002Contig1	0.03855	1.69351	11	0.02259	2.05953	11	quercetin 3-o-glucoside-6''-o-malonyltransferase	Secondary metabolism
105	CL803Contig2	0.00873	1.84046	41	0.00768	2.00709	41	3-ketoacyl-CoA thiolase peroxisomal-like	Other metabolism
106	CL1219Contig1	0.0042	1.92379	8	0.00506	1.99976	8	dnaj protein homolog	Stress
107	CL5333Contig1	0.0002	2.69366	10	0.00169	1.97466	10	asparagine--trna cytoplasmic 1-like	Protein
108	CL3054Contig1	0.02716	2.32465	21	0.00029	1.95729	21	pyrroline-5-carboxylate synthetase	Other metabolism
109	CL9314Contig1	0.00089	1.99753	8	0.01047	1.94536	8	dnaj protein homolog	Stress
110	CL495Contig3	0.02473	2.38515	9	0.01345	1.9279	9	phospholipase d beta 1-like	Secondary metabolism
111	CL803Contig3	0.02405	1.91619	28	0.03033	1.89774	28	3-ketoacyl-CoA thiolase peroxisomal-like	Other metabolism
112	CL655Contig3	0.03768	2.26088	11	0.0245	1.86809	11	4-hydroxy-3-methylbut-2-enyl diphosphate reductase	Secondary metabolism
113	CL7979Contig1	0.00196	3.31405	4	0.03588	1.84635	4	2-c-methyl-d-erythritol 2,4-cyclodiphosphate synthase	Secondary metabolism
114	CL5178Contig1	0.00508	2.49937	42	0.00036	1.82553	42	glutamate dehydrogenase 2-like	Other metabolism
115	CL8248Contig1	0.01546	3.23016	17	0.00463	1.79603	17	calcium-dependent phosphotriesterase superfamily protein	Not assigned
116	evm.model.scaffold12372.11	0.04856	1.98361	12	0.02212	1.79561	12	Ras-related small GTP-binding family protein	Protein
117	CL8505Contig1	0.00766	1.62406	5	0.00084	1.77016	5	citrate synthase peroxisomal-like	Carbohydrate metabolism
118	evm.model.scaffold1037.9	0.04079	1.62085	21	0.00638	1.70842	21	cinnamyl alcohol dehydrogenase homolog 3	Secondary metabolism
119	evm.model.scaffold1675.5	0.02526	2.13915	3	0.02897	1.6811	3	glutathione S-transferase THETA 3	Redox
120	CL5985Contig1	0.00594	2.45754	10	0.04719	1.61851	10	dihydropyrimidine dehydrogenase	Other metabolism
121	CL11641Contig1	0.04037	1.51691	13	0.01055	1.58057	13	cinnamyl alcohol dehydrogenase	Secondary metabolism
122	CL2438Contig2	0.0134	2.50246	15	0.00372	1.55232	15	altered inheritance of mitochondria protein 32-like	Not assigned
123	CL8358Contig1	0.00087	2.4714	17	0.02164	1.5217	17	apoptosis-inducing factor homolog a-like	Not assigned
124	evm.model.scaffold3478.35	0.01403	2.08137	35	0.01993	1.49544	35	alanine aminotransferas	Other metabolism

## Sheet: E5+
	127 elements included exclusively in "E5 (+)":
Nº	Sequence ID	p-value	Fold Change	peptides	Description	GO category
1	CL1805Contig1	0.00109	59.5072	3	apoplastic invertase	Carbohydrate metabolism
2	evm.model.scaffold6121.11	3.3275e-05	48.6345	4	Cupredoxin superfamily protein	Redox
3	evm.model.scaffold10646.3	0.03196	25.1496	2	GDSL-like Lipase/Acylhydrolase superfamily protein	Others
4	CL15233Contig1	0.00206	18.0784	10	pathogenesis-related protein 1	Stress
5	evm.model.scaffold2965.1	0.00706	17.6305	2	Encodes a 4-(cytidine 5-phospho)-2-C-methyl-D-erithritol kinase	Secondary metabolism
6	k7617_g2_i1	0.0199	15.9736	16	disease resistance response protein 206-like	Stress
7	k16122_g1_i1	0.00383	14.0495	5	2s albumin	Not assigned
8	CL12921Contig1	0.00035	12.4464	10	laccase-7- partial	Secondary metabolism
9	CL14528Contig1	0.0019	11.8453	6	proteinase inhibitor	Not assigned
10	k5516_g1_i2	0.00077	8.07239	2	late embryogenesis abundant protein	Stress
11	CL8267Contig1	0.00139	7.30735	3	class iv chitinase	Stress
12	evm.model.scaffold8520.6	0.01707	7.27393	2	SKU5 similar 16 (sks16)	Redox
13	evm.model.scaffold194.33	0.00347	7.21822	27	Eukaryotic aspartyl protease family protein	Protein
14	evm.model.scaffold4806.11	0.00356	7.13792	2	Protein kinase superfamily protein	Protein
15	CL8218Contig1	0.01213	7.04076	4	protease do-like chloroplastic-like	Protein
16	evm.model.scaffold12168.9	0.04431	6.91139	2	Glycosyl hydrolase family protein with chitinase insertion domain	Stress
17	CL12078Contig1	0.00671	6.8119	5	late embryogenesis abundant hydroxyproline-rich glycofamily	Stress
18	evm.model.scaffold6417.5	0.02737	6.71821	6	Expansin-A1 precursor	Cell wall
19	CL10318Contig1	0.00085	6.46037	17	l-ascorbate oxidase-like	Redox
20	k19234_g1_i1	0.00267	6.36998	51	basic 7s globulin	Protein
21	a23791_g1_i1	0.01535	5.98264	2	cystathionine gamma synthase	Other metabolism
22	CL293Contig1	0.02978	5.91637	2	porphobilinogen chloroplastic-like	Other metabolism
23	l1574_g1_i2	1.206e-05	5.85151	20	thaumatin-like protein-like	Stress
24	CL11768Contig1	3.5779e-05	5.70925	81	geraniol dehydrogenase	Secondary metabolism
25	evm.model.scaffold3447.6	0.00033	5.44477	8	Encodes a Plant Natriuretic Peptide (PNP)	Cell wall
26	CL11490Contig1	0.00378	5.40414	2	late embryogenesis abundant hydroxyproline-rich glycofamily	Stress
27	CL15747Contig1	0.00107	5.28591	15	apoplastic invertase	Carbohydrate metabolism
28	CL4698Contig1	0.00286	5.20514	16	aspartic proteinase-like	Protein
29	evm.model.scaffold1277.12	0.00022	5.12112	15	plasma membrane intrinsic protein	Transport
30	CL7973Contig1	5.6751e-06	4.90571	7	filamin a-interacting protein 1-like	Not assigned
31	k16786_g1_i1	0.00178	4.78263	10	FAD-binding Berberine family protein	Secondary metabolism
32	evm.model.scaffold10588.13	0.00204	4.70233	8	NAD(P)H dehydrogenase B2	Others
33	CL725Contig3	0.02141	4.51994	7	chitinase	Stress
34	evm.model.scaffold2840.6	0.02436	4.51937	3	Expansin-A4 precursor	Cell wall
35	evm.model.scaffold4020.10	0.00906	4.47237	5	glutamate-ammonia ligases	Other metabolism
36	evm.model.scaffold7261.2	5.3636e-05	4.46811	13	Disease resistance-responsive	Stress
37	CL5697Contig1	3.3322e-05	4.40589	19	cysteine proteinase 15a-like	Protein
38	evm.model.scaffold6263.4	0.00087	4.36346	13	Pathogenesis-related thaumatin superfamily protein	Stress
39	evm.model.scaffold12291.4	0.01574	4.08483	10	Disease resistance-responsive	Stress
40	CL20882Contig1	6.8422e-05	4.0482	6	dirigent protein 21-like	Stress
41	CL14095Contig1	0.00058	3.9702	33	copalyl diphosphate synthase	Secondary metabolism
42	CL13936Contig1	0.00268	3.87206	4	PLC-like phosphodiesterases superfamily protein	Signalling
43	CL8216Contig1	0.02656	3.79782	5	par1 protein	Signalling
44	CL11546Contig1	0.00018	3.79719	3	grpe protein mitochondrial-like	Protein
45	ABP01766.1	0.02023	3.721	5	proteinase inhibitor 1	Protein
46	evm.model.scaffold6276.7	0.03572	3.64428	4	Endomembrane protein 70 protein family	DNA/RNA
47	k2957_g1_i1	0.00721	3.39248	3	gibberellin-regulated protein 14-like	Hormone metabolism
48	evm.model.scaffold9725.2	0.00143	3.36273	8	long-chain acyl-CoA synthetase	Secondary metabolism
49	evm.model.scaffold1334.3	0.00768	3.30819	8	Glucan endo-1,3-beta-glucosidase	Carbohydrate metabolism
50	k20194_g1_i1	0.02125	3.25731	2	serine carboxypeptidase-like 18-like	Protein
51	CL7066Contig1	0.00449	3.22699	9	14 kda zinc-binding protein	Protein
52	evm.model.C221261.23	0.02538	3.21932	3	photosystem II subunit P-2	Others
53	CL11884Contig1	0.00608	3.2027	21	glutathione s-transferase	Redox
54	CL4861Contig1	0.0006	3.09572	9	bifunctional purple acid phosphatase 26-like	Others
55	k22245_g1_i1	0.04573	3.05658	2	protein grim reaper	Stress
56	CL9170Contig1	0.00084	2.98926	35	alpha-galactosidase 1	Carbohydrate metabolism
57	CL9200Contig1	0.00613	2.93321	4	eukaryotic aspartyl protease family	Protein
58	CL5563Contig1	0.00856	2.9194	2	probable signal peptidase complex subunit 2-like	Protein
59	CL5066Contig1	0.01765	2.75721	6	brassinosteroid insensitive 1-associated receptor kinase 1-like	Hormone metabolism
60	CL8497Contig1	0.00153	2.6832	7	cytochrome b5-like	Redox
61	CL8430Contig2	0.00215	2.65701	7	lipid transfer protein	Others
62	CL12871Contig1	0.00345	2.64361	4	hypothetical protein CICLE_v10017099mg	Not assigned
63	CL1819Contig2	0.00329	2.64203	5	probable carboxylesterase 15-like	Secondary metabolism
64	CL15375Contig1	0.00605	2.62389	37	laccase-14-like	Secondary metabolism
65	CL16927Contig1	0.0042	2.58051	13	germin-like protein 2-3-like	Stress
66	CL108Contig2	3.3503e-05	2.55906	5	hypothetical protein MIMGU_mgv1a0096341mg	Not assigned
67	CL3416Contig3	0.00086	2.53771	6	glucan endo-1,3-beta-glucosidase-like	Carbohydrate metabolism
68	CL2074Contig2	0.00865	2.46225	83	FAD-binding Berberine family protein	Secondary metabolism
69	CL6645Contig1	0.00063	2.39338	72	quinone oxidoreductase-like protein chloroplastic-like	Redox
70	f10963_g1_i2	0.00037	2.39069	10	nuclear transport factor 2b	Protein
71	CL11754Contig2	0.01893	2.39051	14	FAD-binding Berberine family protein	Secondary metabolism
72	CL4656Contig2	0.00235	2.34029	5	UDP-glucosyl transferase 73B3	Secondary metabolism
73	a16485_g1_i1	0.04854	2.33269	3	probable calcium-binding protein cml20-like	DNA/RNA
74	CL9063Contig1	0.03424	2.31682	12	beta-1,3-glucanase	Carbohydrate metabolism
75	CL4094Contig1	0.00129	2.30067	3	macpf domain-containing protein cad1-like	Stress
76	CL17999Contig1	0.04182	2.26693	3	subtilisin-like protease-like	Protein
77	CL22581Contig1	0.04299	2.15654	2	hydroxycinnamoyl-coenzyme a shikimate quinate hydroxycinnamoyltransferase-like	Secondary metabolism
78	CL8642Contig1	0.00654	2.09815	4	desiccation protectant protein lea14 homolog	Development
79	CL6585Contig1	0.02208	2.08775	5	vacuolar processing enzyme	Protein
80	CL6339Contig1	0.00066	2.08711	27	aspartic proteinase 2	Protein
81	a24010_g1_i1	0.00013	2.08349	11	Cyclase family protein	DNA/RNA
82	CL575Contig3	0.03739	2.07547	7	proton pump-interactor 1-like isoform x1	Not assigned
83	CL9808Contig1	0.04007	2.02816	7	defensin-like protein 2-like	Stress
84	evm.model.scaffold11008.4	0.01017	2.02165	17	farnesyl diphosphate synthase 1	Secondary metabolism
85	CL8413Contig1	0.04559	1.99039	4	1-aminocyclopropane-1-carboxylate oxidase	Hormone metabolism	AT1G12010.1 2OGD
86	CL3913Contig1	0.0031	1.93363	14	acidic chitinase	Stress
87	CL4529Contig3	0.00898	1.90612	4	Cyclase family protein	DNA/RNA
88	CL18325Contig1	0.0412	1.90552	9	FAD-binding Berberine family protein	Secondary metabolism
89	CL21837Contig1	0.00151	1.88845	26	peroxidase 4-like	Redox
90	evm.model.C222315.9.1	0.00093	1.88431	30	DC1 domain-containing protein	Not assigned
91	CL12951Contig1	0.04063	1.87875	5	cytochrome p450 - 77% AMZ03382.1-CYP71D379 [Plectranthus barbatus]; 57% AJD25165.1- P450 CYP71D412 [Salvia miltiorrhiza]- monoterpenes	Secondary metabolism
92	CL20Contig32	0.00031	1.87327	18	hypothetical protein	Not assigned
93	evm.model.scaffold8673.7	0.04217	1.86841	10	NAD(P)-binding Rossmann-fold superfamily protein	Secondary metabolism
94	evm.model.scaffold7861.2	0.00437	1.86455	124	Probable mannitol dehydrogenase	Secondary metabolism
95	CL5352Contig1	0.00132	1.83244	44	lipoxygenase	Hormone metabolism
96	CL4481Contig1	0.00267	1.82134	2	glucose-6-phosphate phosphate translocator chloroplastic-like	Transport
97	CL5432Contig1	0.04397	1.81803	4	primary amine oxidase-like	Redox
98	CL22813Contig1	0.00909	1.80458	5	dirigent protein 19-like	Stress
99	CL3457Contig2	0.02051	1.80091	10	cytochrome b5	Redox
100	CL3614Contig2	0.03466	1.7954	6	tropinone reductase-like 3-like	Redox
101	k4775_g1_i1	0.01229	1.78977	6	beta- insoluble isoenzyme cwinv1-like	Carbohydrate metabolism
102	CL2074Contig1	0.00126	1.78522	91	FAD-binding Berberine family protein	Secondary metabolism
103	evm.model.scaffold2481.5	0.01934	1.77709	8	germin-like protein	Stress
104	CL11733Contig1	0.00615	1.75802	4	alcohol dehydrogenase-like 3-like	Secondary metabolism
105	CL1776Contig1	0.04574	1.75292	15	isopentenyl pyrophosphate isomerase	Secondary metabolism
106	CL114Contig8	0.00374	1.72917	45	pleiotropic drug resistance protein 1-like	Transport
107	evm.model.scaffold1263.1	6.7336e-05	1.71456	9	Unknown	Not assigned
108	evm.model.scaffold11773.28	0.04859	1.70747	5	Mitochondrial import inner membrane translocase subunit Tim9	Protein
109	CL6544Contig1	0.01505	1.70154	15	lactoylglutathione lyase glyoxalase i family protein	Not assigned
110	CL9588Contig1	0.00382	1.69086	5	lipid transfer-like protein vas-like	Others
111	CL2226Contig1	0.00049	1.67883	52	aldehyde dehydrogenase family 2 member mitochondrial-like	Others
112	AGW27206.1	0.00852	1.67826	29	phenylalanine ammonia-lyase 3	Secondary metabolism
113	evm.model.scaffold7781.4	0.00329	1.67482	27	cytosolic glutathione reductase	Redox
114	CL5136Contig3	0.02145	1.66861	3	60s ribosomal protein l37-3-like	Protein
115	k19656_g1_i1	0.00082	1.66291	70	polyphenol oxidase	Secondary metabolism
116	CL1193Contig3	0.0246	1.65349	27	betaine aldehyde dehydrogenase	Secondary metabolism
117	evm.model.scaffold379.3	0.00128	1.63285	24	S-adenosylmethionine synthetase 2	Other metabolism
118	CL339Contig2	0.0033	1.63235	30	glutathione reductase	Redox
119	a22034_g1_i2	0.00034	1.62123	9	lipoxygenase homology domain-containing protein 1-like	Not assigned
120	CL8371Contig1	0.01352	1.60561	8	nucleoside diphosphate kinase chloroplastic mitochondrial-like	Other metabolism
121	k17492_g1_i1	0.03397	1.56844	3	bifunctional inhibitor lipid-transfer protein seed storage 2s albumin superfamily	Others
122	CL1426Contig2	0.02109	1.56101	146	probable mannitol dehydrogenase-like	Secondary metabolism
123	evm.model.scaffold4020.15	0.01422	1.54496	9	Unknown	Not assigned
124	CL2855Contig2	0.02702	1.53814	16	probable rhamnose biosynthetic enzyme 1-like isoform x1	Cell wall
125	evm.model.scaffold8748.27	0.01284	1.5275	13	Aldolase-type TIM barrel family protein	Others
126	CL14455Contig1	0.018	1.51352	4	rapid alkalinization factor-like	Signalling
127	CL549Contig2	0.00143	1.4984	71	aconitate hydratase mitochondrial-like	TCA cycle

## Sheet: E2-
	62 elements included exclusively in "E2 (-)":
Nº	Sequence ID	p-value	Fold Change	peptides	Description	GO category
1	CL3351Contig2	0.01874	0.100142	17	lectin precursor	Not assigned
2	CL16341Contig1	0.02533	0.129981	3	cytosolic short-chain dehydrogenase/reductase	Hormone metabolism
3	CCQ71628.1	0.02096	0.150553	9	ribulose-1 (chloroplast)	Others
4	CL13269Contig1	0.00285	0.201001	2	photosystem ii cytochrome b559 alpha subunit	Others
5	evm.model.scaffold10437.1	0.03723	0.20524	2	Peroxidase superfamily protein	Redox
6	CL79Contig5	0.01408	0.217317	6	chlorophyll a b binding protein	Others
7	evm.model.scaffold6462.8	0.00054	0.224497	4	lysm domain GPI-anchored protein 1 precursor (LYM1)	Not assigned
8	evm.model.scaffold4803.2	0.00125	0.259491	9	Disease resistance-responsive	Stress
9	k17984_g3_i1	0.00048	0.260047	6	probable lrr receptor-like serine threonine-protein kinase at1g06840-like	Signalling
10	evm.model.scaffold4803.8	0.00115	0.261963	8	Disease resistance-responsive	Stress
11	evm.model.scaffold6083.11	0.03087	0.2715	2	glycinamide ribonucleotide synthetase	Other metabolism
12	evm.model.scaffold2771.10	0.00258	0.271857	6	Disease resistance-responsive	Stress
13	CL734Contig2	0.03031	0.279121	8	dna-binding family protein	DNA/RNA
14	a23236_g1_i2	0.00783	0.296162	2	reticulon-4-interacting protein mitochondrial-like	Not assigned
15	CL4538Contig1	0.00177	0.306154	10	lysosomal alpha-mannosidase-like	Carbohydrate metabolism
16	CL6578Contig1	0.03626	0.327958	5	beta-glucosidase 18-like	Carbohydrate metabolism
17	CL3239Contig1	0.00148	0.330398	9	agmatine deiminase-like	Other metabolism
18	CL10976Contig1	0.02355	0.338557	2	casp-like protein 7-like	Not assigned
19	CL17735Contig1	0.00091	0.33915	44	lectin precursor	Signalling
20	evm.model.C221929.11	0.02919	0.347573	6	cytochrome p450 CYP74	Hormone metabolism
21	CL13239Contig1	0.01837	0.350451	2	electron transfer flavoprotein subunit mitochondrial-like	Others
22	CL7868Contig1	0.0034	0.350901	5	RNA-binding (RRM/RBD/RNP motifs) family protein	DNA/RNA
23	CL4177Contig1	0.02125	0.355177	2	probable small nuclear ribonucleoprotein f-like	DNA/RNA
24	k17643_g1_i3	0.00501	0.360754	10	Disease resistance-responsive	Stress
25	evm.model.scaffold2516.1	0.01642	0.361866	2	Octicosapeptide/Phox/Bem1p (PB1)	DNA/RNA
26	CL6354Contig1	0.00781	0.374263	4	universal stress protein a-like	Stress
27	CL79Contig10	0.0029	0.379102	7	chlorophyll a-b binding protein chloroplastic-like	Others
28	evm.model.scaffold3241.5	0.0044	0.380635	6	Guanylate-binding family protein	Signalling
29	CL6924Contig1	0.00863	0.385329	9	beta-xylosidase alpha-l-arabinofuranosidase 2-like	Cell wall
30	CL8833Contig1	0.00707	0.391449	9	cytochrome b-c1 complex subunit 7-like	Others
31	f652_g1_i1	0.04823	0.394607	3	type ii cytoskeletal 5 isoform x3	Not assigned
32	CL5152Contig3	0.00291	0.39879	13	bark storage protein a-like	Not assigned
33	CL4746Contig1	0.02672	0.402648	5	peptide-n4-(n-acetyl-beta-glucosaminyl)asparagine amidase a-like	Not assigned
34	CL1433Contig2	0.0384	0.422847	10	probable pectinesterase pectinesterase inhibitor 40-like	Cell wall
35	CL11445Contig1	0.02387	0.428553	7	disease resistance response protein 206	Stress
36	evm.model.C222075.7	0.00993	0.431522	5	Encodes GPI-anchored SKU5-like protein	Redox
37	CL13111Contig1	0.02852	0.437134	4	auxin-induced in root cultures protein 12	Hormone metabolism
38	CL10856Contig1	0.02382	0.445456	3	electron transfer flavoprotein subunit mitochondrial-like	Others
39	evm.model.scaffold4700.6	0.00505	0.451947	3	MAP2 like methionine aminopeptidase	Protein
40	CL11424Contig1	0.0439	0.45975	6	tryptophan--trna cytoplasmic-like	Protein
41	CL10256Contig1	0.03796	0.462382	4	beta-glucosidase 44-like	Carbohydrate metabolism
42	evm.model.scaffold3475.14	0.04437	0.462539	4	Bifunctional aspartokinase/homoserine dehydrogenase	Other metabolism
43	evm.model.scaffold4803.3	0.0133	0.465772	11	Disease resistance-responsive	Stress
44	evm.model.scaffold4806.15	0.0391	0.481478	9	NAD(P)H:quinone oxidoreductase	Others
45	CL7775Contig1	0.00238	0.482383	3	probable nadh dehydrogenase	Others
46	CL478Contig5	0.00569	0.487573	10	fasciclin-like arabinogalactan protein 2-like	Cell wall
47	CL2927Contig1	0.0005	0.489642	32	dpp6 n-terminal domain-like protein	Not assigned
48	evm.model.scaffold4266.1	0.04902	0.493157	3	Aquaporin-like superfamily protein	Transport
49	evm.model.scaffold7239.5	0.01342	0.495964	5	transthyretin-like S-allantoin synthase	Not assigned
50	CL12115Contig1	0.02494	0.505293	4	apyrase-like	Other metabolism
51	CL2313Contig1	0.00224	0.534798	11	primary amine oxidase-like	Redox
52	evm.model.scaffold725.9	0.02653	0.535458	3	Endomembrane protein 70 protein family	Not assigned
53	CL9672Contig1	0.04563	0.544805	3	probable small nuclear ribonucleoprotein g	DNA/RNA
54	CL5800Contig1	0.0405	0.554377	14	dihydroxy-acid mitochondrial-like	Not assigned
55	CL5635Contig1	0.02093	0.555465	8	serine carboxypeptidase-like 50-like	Protein
56	CL9874Contig1	0.00284	0.558049	5	gamma carbonic anhydrase-like mitochondrial-like	Others
57	CL2013Contig1	0.03462	0.562506	5	ap-2 complex subunit alpha-1-like isoform x1	Transport
58	evm.model.scaffold4258.4	0.03245	0.563057	3	Calcium-binding EF hand family protein	Signalling
59	CL4169Contig1	0.02547	0.584359	6	eukaryotic translation initiation factor 2 subunit beta-like	Protein
60	evm.model.scaffold3077.5	6.3003e-05	0.58992	8	COP1-interactive protein 1	Signalling
61	CL7654Contig1	0.01804	0.590302	11	40s ribosomal protein s19-1-like	Protein
62	CL9380Contig1	0.0171	0.59443	14	enoyl-acp reductase 1 family protein	Secondary metabolism

## Sheet: E2-E5-
	120 common elements in "E2 (-)" and "E5 (-)":
		E2			E5
Nº	Sequence ID	p-value	Fold Change	Unique peptides	p-value	Fold Change	Unique peptides	Description	GO category
1	CL13481Contig1	0.03811	0.0382319	2	0.00173	0.0210923	2	rho gtpase-activating protein gachh-like	Not assigned
2	CL8349Contig1	0.00502	0.226194	2	0.00025	0.052518	2	PREDICTED: tetraspanin-3-like	Development
3	CL8310Contig1	0.01662	0.330724	2	0.00012	0.0575261	2	u1 small nuclear ribonucleoprotein a-like isoform x1	DNA/RNA
4	evm.model.scaffold544.2	0.02963	0.279958	15	0.01006	0.0587567	15	Probable aquaporin PIP2.2	Transport
5	CL416Contig3	0.01071	0.186896	3	0.01269	0.0952057	3	65-kda microtubule-associated protein 1-like	Others
6	CL8472Contig1	0.00119	0.225517	9	0.00099	0.0980318	9	nodulin-related protein	Not assigned
7	CL4720Contig1	0.0027	0.429833	10	0.00051	0.0999609	10	syntaxin-71-like	Transport
8	evm.model.scaffold9097.10	0.02498	0.339092	9	0.00821	0.099973	9	Remorin	DNA/RNA
9	evm.model.scaffold1649.1.1	0.02398	0.293933	7	0.01275	0.100122	7	MLP-like protein 28 (MLP28)	Stress
10	CL34Contig1	0.00628	0.165377	7	0.00703	0.101523	7	2-oxoglutarate-dependent dioxygenase	Hormone metabolism
11	CL269Contig7	0.00036	0.221217	4	0.00028	0.105733	4	mlp-like protein 34-like	Stress
12	CL14998Contig1	0.02524	0.2662	3	0.00663	0.111968	3	phospholipase a1-iidelta-like	Secondary metabolism
13	CL2033Contig1	0.0141	0.244135	31	0.00035	0.112852	31	unknown coding RNA	Not assigned
14	CL10511Contig1	0.01522	0.271279	7	2.8144e-05	0.11874	7	histone h1	Not assigned
15	CL6193Contig1	0.04317	0.190219	4	0.00304	0.11958	4	wd-40 repeat-containing protein msi4-like	Development
16	CL165Contig2	0.02504	0.578533	5	0.00018	0.128035	5	unconventional myosin-va-like	Others
17	evm.model.scaffold6704.2.1	0.00223	0.190486	7	0.00037	0.128203	7	Pectinacetylesterase family protein	Cell wall
18	CL2430Contig1	0.0077	0.315839	39	0.00152	0.144377	39	sec14 cytosolic factor family protein phosphoglyceride transfer family protein isoform 1	Protein
19	CL5268Contig1	0.02124	0.379915	28	0.00025	0.144588	28	Encodes a Ca2+ and Cu2+ binding protein	Signalling
20	AAU29458.1	0.02453	0.47833	16	0.00028	0.147526	16	dehydrin, partial	Stress
21	CL13142Contig1	0.00153	0.515386	4	0.00117	0.151464	4	early nodulin-like protein 2-like	Others
22	evm.model.scaffold12215.4	0.01923	0.322788	8	0.00035	0.158451	8	Probable aquaporin PIP2.2	Transport
23	CL14Contig30	0.01323	0.360786	5	0.00114	0.166169	5	probable protein phosphatase 2c 44-like	Protein
24	evm.model.scaffold4999.1	0.03954	0.463293	2	0.00951	0.169432	2	UDP-Glycosyltransferase superfamily protein	Secondary metabolism
25	e12102_g1_i2	0.01974	0.502919	2	1.053e-07	0.174425	2	nucleolin-like isoform x1	DNA/RNA
26	CL1Contig93	0.00943	0.32152	7	0.00275	0.175357	7	protein notum homolog	Cell wall
27	CL187Contig3	0.03937	0.33174	13	0.00198	0.179249	13	aquaporin protein 7	Transport
28	CL12641Contig3	0.03398	0.584506	6	0.03111	0.182159	6	universal stress protein a-like protein	Hormone metabolism
29	evm.model.scaffold6632.2	0.01158	0.585393	2	0.00128	0.182469	2	pectin methylesterase PCR fragment F	Cell wall
30	CL18467Contig1	0.0033	0.245729	4	0.00182	0.18509	4	fasciclin-like arabinogalactan protein 9-like	Cell wall
31	evm.model.scaffold5296.12	0.04785	0.375028	6	0.00661	0.185985	6	glutathione S-transferase (class zeta) 2	Redox
32	CL2273Contig1	0.0039	0.353004	12	0.00048	0.189807	12	SEC14 cytosolic factor family protein	Protein
33	CL10218Contig1	0.0003	0.312882	2	0.02812	0.193018	2	peroxiredoxin q	Redox
34	CL16637Contig1	0.00023	0.32381	3	0.02582	0.195295	3	disease resistance response protein 206-like	Stress
35	evm.model.scaffold12763.16	0.04657	0.432453	20	0.01087	0.196764	20	Unknown	Not assigned
36	CL3351Contig1	0.0224	0.0888538	24	0.00258	0.198025	24	lectin precursor	Not assigned
37	CL468Contig5	0.01886	0.600296	9	8.4757e-05	0.200427	9	serine hydroxymethyltransferase, partial	Others
38	CL21043Contig1	0.00076	0.415549	8	0.00025	0.204926	8	ankyrin repeat-containing protein at3g12360-like	Others
39	evm.model.scaffold1828.3	0.00474	0.187415	2	8.5729e-05	0.20599	2	Unknown	Not assigned
40	evm.model.scaffold11667.5	3.7287e-05	0.267474	11	0.00019	0.215468	11	FASCICLIN-like arabinogalactan protein 8	Cell wall
41	CL1230Contig2	0.00227	0.242718	22	0.04369	0.218932	22	ferritin-2 chloroplastic-like	Stress
42	CL2622Contig1	0.00318	0.27644	4	0.00392	0.222068	4	probable serine threonine-protein kinase at5g41260	Protein
43	a18656_g1_i2	0.04821	0.582656	2	0.00768	0.226464	2	haloacid dehalogenase-like hydrolase domain-containing protein 3-like isoform x1	Development
44	CL8621Contig1	0.03502	0.394717	4	0.00066	0.228608	4	nadh dehydrogenase	Others
45	evm.model.scaffold11040.2	0.02126	0.439361	10	0.00054	0.234341	10	DEK domain-containing chromatin associated protein	Not assigned
46	CL1398Contig2	0.0232	0.300291	8	0.01197	0.236079	8	uncharacterized loc101212067	Not assigned
47	evm.model.C214037.2	0.0053	0.402769	5	0.00057	0.240096	5	Fe superoxide dismutase	Redox
48	evm.model.scaffold730.2	0.0162	0.528786	5	0.03661	0.244696	5	Unknown	Not assigned
49	evm.model.scaffold726.26	0.01941	0.371579	9	0.00863	0.248731	9	GDP-mannose 3,5-epimerase 2	Redox
50	CL13458Contig1	0.0137	0.345049	19	0.00075	0.255006	19	mlp-like protein 34-like	Stress
51	evm.model.scaffold5131.6	0.00594	0.49262	7	0.00143	0.258002	7	Annexin	Others
52	evm.model.scaffold12291.2	0.0236	0.225005	7	0.00703	0.259988	7	Unknown	Not assigned
53	evm.model.scaffold6392.4	0.01645	0.328868	12	0.00827	0.269537	12	Ferritin-2, chloroplast precursor	Stress
54	CL5109Contig1	0.01421	0.197852	24	0.00113	0.272644	24	subtilisin-like protease-like	Protein
55	CL20122Contig1	0.00542	0.447859	10	0.00619	0.273665	10	peroxidase 72-like	Redox
56	CL6952Contig1	0.00584	0.498176	18	0.00104	0.278984	18	beta-1,3-glucanase	Carbohydrate metabolism
57	CL8192Contig1	0.00237	0.413786	26	0.00156	0.280029	26	cbs domain-containing protein mitochondrial-like	Not assigned
58	CL21584Contig1	0.00275	0.385908	13	0.00137	0.283491	13	polygalacturonase inhibiting protein	Cell wall
59	evm.model.scaffold5758.11	0.01229	0.395567	2	0.00057	0.289209	2	Unknown	Not assigned
60	CL19409Contig1	0.02623	0.40652	7	0.00044	0.291765	7	casp-like protein 7-like	Not assigned
61	evm.model.scaffold2575.3	0.00346	0.302511	3	0.01672	0.29516	3	Pyridoxal phosphate (PLP)-dependent transferases superfamily protein	Secondary metabolism
62	evm.model.scaffold10048.4	0.02318	0.543102	4	0.0002	0.301281	4	Ubiquitin-associated/translation elongation factor EF1B	DNA/RNA
63	evm.model.scaffold555.4	4.9031e-05	0.353525	16	0.0037	0.303809	16	Cystathionine beta-synthase (CBS) family protein	Not assigned
64	evm.model.scaffold6139.17	0.01796	0.421236	10	0.00275	0.305596	10	Histone superfamily protein	DNA/RNA
65	evm.model.scaffold12774.13	0.00596	0.200568	3	0.00227	0.305639	3	chlorophyll A/B binding protein 1	Others
66	CL8070Contig1	0.00802	0.427892	20	2.8073e-05	0.306153	20	histone h2a-like	DNA/RNA
67	evm.model.C217879.1	0.00727	0.422411	17	8.1276e-05	0.313184	17	Histone superfamily protein	DNA/RNA
68	evm.model.scaffold3143.3.1	0.01264	0.476431	3	0.0001	0.313355	3	D-aminoacid aminotransferase-like PLP	Others
69	CL3659Contig2	0.00456	0.464148	41	0.00186	0.313491	41	late blight resistance protein homolog r1b-12-like	Stress
70	CL9734Contig1	0.00532	0.420795	5	0.00045	0.314207	5	probable histone h2a variant 3-like	DNA/RNA
71	evm.model.scaffold9927.13	0.00663	0.415509	18	0.00022	0.315363	18	probable histone h2a variant 3-like	DNA/RNA
72	CL7890Contig1	0.00584	0.436351	14	0.00024	0.324606	14	probable histone h2a-like	DNA/RNA
73	CL605Contig5	0.00792	0.369138	12	0.00236	0.32659	12	omega-hydroxypalmitate o-feruloyl transferase-like	Not assigned
74	CL147Contig7	0.00994	0.497241	10	0.02038	0.327421	10	probable pectinesterase pectinesterase inhibitor 54-like	Cell wall
75	CL307Contig5	0.01502	0.259531	11	0.00237	0.329359	11	pip protein	Transport
76	CL13407Contig1	0.00446	0.460154	30	3.0332e-05	0.330613	30	histone h2b	DNA/RNA
77	CL5623Contig1	0.05001	0.431334	2	7.6174e-05	0.333397	2	arabinogalactan protein 5	Not assigned
78	CL10143Contig1	0.00514	0.469341	6	0.00325	0.344685	6	adrenodoxin-like mitochondrial-like	Not assigned
79	CL4771Contig1	1.8043e-05	0.445338	3	0.02141	0.345279	3	probable voltage-gated potassium channel subunit beta-like	Transport
80	CL4592Contig1	0.00452	0.320123	3	0.00956	0.351652	3	hypothetical protein M569_01100	Not assigned
81	evm.model.C220613.6	0.00583	0.437717	7	0.00079	0.352825	7	villin, putative	Others
82	CL6094Contig3	0.02549	0.558885	9	0.01543	0.356996	9	udp-glycosyltransferase 86a1-like	Other metabolism
83	CL1768Contig1	0.00044	0.521379	20	0.00044	0.360805	20	villin-3-like isoform x1	Others
84	CL7472Contig1	0.02597	0.541622	9	0.00214	0.366479	9	aspartic proteinase nepenthesin-1-like	DNA/RNA
85	CL12649Contig1	0.00068	0.451363	3	2.1053e-05	0.368842	3	histone h3.2-like	DNA/RNA
86	evm.model.scaffold3276.8	0.00108	0.444166	7	1.3973e-05	0.374184	7	Histone superfamily protein	DNA/RNA
87	evm.model.scaffold5205.6	0.00621	0.479138	11	0.00174	0.379536	11	methyl-CPG-binding domain 11	DNA/RNA
88	CL105Contig10	0.02081	0.431014	10	0.00383	0.387155	10	late blight resistance protein homolog r1b-12-like	Stress
89	CL10963Contig1	0.01056	0.447951	4	0.00384	0.388956	4	subtilisin-like protease-like	Protein
90	CL6510Contig1	0.04317	0.46551	4	0.01202	0.39417	4	outer envelope pore protein 16- chloroplastic mitochondrial-like	Protein
91	CL6080Contig1	0.01092	0.373174	3	0.00383	0.399415	3	oxysterol-binding family protein	Transport
92	CL6838Contig1	0.00546	0.539446	12	0.00277	0.400501	12	glutelin type-a	Development
93	CL6646Contig1	0.01876	0.597048	3	0.01886	0.403679	3	profilin	Others
94	evm.model.scaffold9288.3	0.00733	0.138926	23	0.00084	0.404034	23	Unknown	Not assigned
95	CL20341Contig1	0.00974	0.249452	2	0.00223	0.412918	2	late embryogenesis abundant hydroxyproline-rich glycofamily	Stress
96	CL9816Contig1	0.02335	0.594636	10	0.00314	0.419348	10	60s acidic ribosomal protein p2b	Not assigned
97	evm.model.scaffold277.12.1	0.00647	0.521552	8	0.01109	0.431865	8	Ribosomal protein S21e	Protein
98	CL3438Contig1	0.00894	0.581275	19	0.01046	0.439815	19	26s proteasome non-atpase regulatory subunit 1 homolog a-like	Protein
99	CL9825Contig1	0.00969	0.530532	6	0.01684	0.442485	6	stress responsive a/b barrel domain family protein	Stress
100	CL5853Contig1	0.02621	0.579901	10	0.01189	0.444142	10	carboxymethylenebutenolidase homolog	Others
101	CL8566Contig1	0.03475	0.471423	3	0.0002	0.447521	3	Unknown	Not assigned
102	CL8074Contig1	0.00504	0.45498	4	0.00877	0.45231	4	nadh dehydrogenase	Others
103	evm.model.scaffold3953.8	0.00325	0.299149	17	5.6093e-05	0.459079	17	Eukaryotic aspartyl protease family protein	DNA/RNA
104	CL9732Contig2	0.03021	0.315541	10	0.0114	0.459485	10	peroxidase 3-like	Stress
105	CL5922Contig1	0.00321	0.299291	17	7.7712e-05	0.460264	17	protein aspartic protease in guard cell 2-like	DNA/RNA
106	CL10916Contig1	0.00251	0.348421	20	8.9134e-05	0.461958	20	histone h4-like	DNA/RNA
107	CL8406Contig1	0.02592	0.464918	4	0.03212	0.482474	4	mfp1 attachment factor 1-like	Others
108	a22372_g1_i2	0.0062	0.584149	64	0.01089	0.493582	64	tubulin alpha chain-like	Others
109	CL7709Contig1	0.00126	0.570318	9	0.00336	0.498823	9	thioredoxin h-type 1-like	Redox
110	evm.model.scaffold5646.15.1	0.00662	0.403101	2	0.03976	0.500775	2	alpha/beta-Hydrolases superfamily protein	Not assigned
111	CL2650Contig1	0.02552	0.573248	28	0.00852	0.505735	28	ferredoxin-dependent glutamate synthase chloroplastic-like	Other metabolism
112	CL5678Contig1	0.01295	0.522223	12	0.02116	0.531824	12	ran-binding protein 1 homolog a-like	Signalling
113	evm.model.scaffold7077.6	0.02614	0.584953	25	0.00012	0.537114	25	Granulin repeat cysteine protease family protein	Protein
114	evm.model.scaffold12139.20	0.00424	0.575791	6	0.00803	0.538984	6	GRIM-19 protein	Not assigned
115	CL3121Contig1	0.00524	0.441203	9	0.0142	0.549084	9	phospholipase c	Signalling
116	CL2623Contig1	0.02835	0.579605	12	0.02226	0.551964	12	monocopper oxidase-like protein sku5-like	Development
117	CL356Contig5	0.01247	0.574648	44	0.00827	0.56819	44	leucine-rich repeat-containing protein ddb_g0290503-like isoform x1	Not assigned
118	evm.model.scaffold2744.13	0.01147	0.450467	3	0.02776	0.570974	3	Prefoldin beta-like	Protein
119	CL3516Contig1	0.00833	0.568933	2	0.00526	0.587916	2	probable inactive receptor kinase at2g26730-like	Signalling
120	CL143Contig1	0.00692	0.562571	18	8.7733e-05	0.588882	18	glycine-rich rna-binding protein	DNA/RNA

## Sheet: E5-
	516 elements included exclusively in "E5 (-)":
Nº	Sequence ID	p-value	Fold Change	peptides	Description	GO category
1	evm.model.scaffold2783.2	4.2471e-06	0.0143877	2	Unknown	Not assigned
2	CL5451Contig1	0.00504	0.0168208	3	histone h1-like	DNA/RNA
3	evm.model.scaffold775.3	0.01271	0.0307187	2	2-oxoglutarate (2OG) and Fe(II)-dependent oxygenase superfamily protein	Hormone metabolism
4	CL2248Contig1	3.5774e-05	0.0324304	3	sap domain-containing ribonucleo isoform x2	Not assigned
5	CL8767Contig1	0.00011	0.0361047	2	uncharacterized loc101222738	Not assigned
6	CL57Contig6	0.00644	0.0423755	2	17.5 kd heat shock family protein	Stress
7	CL9021Contig1	0.00251	0.0493985	3	senescence-associated protein	Development
8	CL7098Contig2	0.00491	0.0539653	2	sugar transport protein 14-like	Transport
9	CL10094Contig1	0.00972	0.0551783	2	mitochondrial pyruvate carrier 2-like	Not assigned
10	CL1713Contig1	0.00648	0.0804285	4	subtilisin-like protease-like	Protein
11	a25811_g1_i1	5.0322e-05	0.0809603	4	ubiquitin-conjugating enzyme e2 variant 1d-like	Protein
12	CL581Contig1	0.00013	0.0823345	2	calmodulin-binding protein	Signalling
13	k19180_g5_i1	0.00011	0.0831701	2	zeatin o-glucosyltransferase-like	Secondary metabolism
14	k8580_g2_i1	0.01552	0.0853351	3	hypothetical protein MIMGU_mgv1a008411mg	Not assigned
15	CL4891Contig1	0.01951	0.0989487	3	mitochondrial import receptor subunit tom20-like	Protein
16	l1546_g1_i3	0.00013	0.102643	3	sodium calcium exchanger family partial	Signalling
17	CL7897Contig1	0.02287	0.104137	2	glutathione peroxidase 4	Redox
18	CL8037Contig2	0.00248	0.110734	4	aquaporin tip2-1-like	Transport
19	CL534Contig1	0.00867	0.115483	13	3-isopropylmalate dehydratase-like	Secondary metabolism
20	evm.model.scaffold7646.26	0.01804	0.116405	6	short-chain dehydrogenase/reductase	Hormone metabolism
21	CL6483Contig1	0.00095	0.129544	4	syntaxin 131 family protein	Transport
22	CL6583Contig1	0.01964	0.134553	4	u2 small nuclear ribonucleoprotein a	DNA/RNA
23	CL12369Contig1	0.00025	0.135344	10	nitrile-specifier protein 5-like	Not assigned
24	CL7139Contig1	0.04253	0.13602	3	glyceraldehyde-3-phosphate dehydrogenase a	Others
25	CL10435Contig1	0.00454	0.137397	6	copper chaperone	Stress
26	CL1784Contig2	0.00585	0.141899	3	probable acyl-activating enzyme chloroplastic-like	Secondary metabolism
27	evm.model.scaffold1832.1	0.00493	0.142086	2	CCCH-type zinc finger family protein	DNA/RNA
28	evm.model.scaffold5107.6	0.00297	0.143424	2	ssDNA-binding transcriptional regulator	DNA/RNA
29	k5633_g1_i1	0.00391	0.145273	6	NAD(P)-binding Rossmann-fold superfamily protein	Hormone metabolism
30	CL5051Contig1	0.00062	0.147387	8	cysteine proteinase inhibitor 12-like	Protein
31	CL5962Contig1	0.00521	0.149238	4	selenoprotein o-like	Not assigned
32	CL1608Contig2	0.00106	0.149593	13	nucleolin 2-like	Protein
33	a21354_g1_i1	0.03928	0.154604	4	tubulin-specific chaperone a	Protein
34	CL4015Contig1	0.02082	0.155186	2	cleavage and polyadenylation specificity factor subunit cg7185-like isoform x1	DNA/RNA
35	CL2664Contig1	0.01599	0.157526	2	calmodulin-binding protein isoform 4	Signalling
36	CL11474Contig1	4.669e-05	0.159164	2	novel plant snare 13-like	Protein
37	CL7434Contig1	0.00028	0.160405	7	act domain-containing protein isoform 1	Other metabolism
38	CL6910Contig1	0.00129	0.161174	4	transmembrane proteins	Not assigned
39	CL101Contig7	0.01214	0.16418	2	2 -hydroxy isoflavone dihydroflavonol reductase family protein	Secondary metabolism
40	CL52Contig8	2.5917e-05	0.164814	17	plasminogen activator inhibitor 1 rna-binding	DNA/RNA
41	CL12178Contig1	0.00079	0.166679	2	tau class glutathione transferase gstu45	Redox
42	CL1269Contig1	0.0002	0.169522	4	peptide methionine sulfoxide reductase-like	Protein
43	CL2563Contig2	0.01203	0.170289	8	methyl- -binding domain-containing protein 10-like	DNA/RNA
44	CL2866Contig2	0.00492	0.170925	3	transducin wd40 repeat-like superfamily protein isoform 2	Not assigned
45	a26499_g1_i1	0.00623	0.17175	2	tbcc domain-containing protein 1-like	Others
46	evm.model.scaffold2228.4	0.00157	0.171804	7	Calcium-dependent lipid-binding	Stress
47	CL534Contig2	0.0132	0.172337	9	3-isopropylmalate dehydratase-like	Secondary metabolism
48	evm.model.scaffold930.5	1.5227e-05	0.172709	12	metacaspase 4 (MC4)	Protein
49	CL21325Contig1	0.03572	0.175693	12	mlp-like protein 34-like	Not assigned
50	CL10237Contig2	0.00288	0.176883	6	alpha-glucosidase 2-like	Carbohydrate metabolism
51	evm.model.scaffold5418.18.1	0.03848	0.180367	3	S-layer homology domain	Not assigned
52	CL2529Contig1	0.00488	0.182423	2	hypothetical protein MIMGU_mgv1a016383mg	Not assigned
53	evm.model.C221861.3	0.00062	0.182848	3	Major facilitator superfamily protein	Development
54	CL10785Contig1	0.04389	0.182867	5	hmg-y-related protein a-like	Not assigned
55	CL2265Contig3	0.01771	0.183606	3	udp-glucose flavonoid 3-o-glucosyltransferase 6-like	Other metabolism
56	CL18958Contig1	0.00143	0.183941	13	a chain crystal structure of kirola (act d 11) - triclinic form	Stress
57	evm.model.scaffold651.32	0.00882	0.18638	5	Aconitase/3-isopropylmalate dehydratase protein	Not assigned
58	CL18474Contig1	0.00458	0.186856	7	bet v 1 allergen	Stress
59	CL10956Contig1	0.03493	0.190723	2	hin1-like protein	Stress
60	CL1393Contig1	0.00136	0.19098	8	protein iq-domain 32-like	Signalling
61	CL2387Contig1	0.00403	0.192597	7	nuclear matrix constituent protein 1-like	Not assigned
62	CL2091Contig1	0.00085	0.194029	15	late blight resistance protein homolog r1b-12-like	Stress
63	CL157Contig2	0.00142	0.199457	7	g-type lectin s-receptor-like serine threonine-protein kinase at1g11330-like	Protein
64	evm.model.scaffold612.7_evm.model.scaffold612.8	0.00809	0.201473	3	Alpha-amylase isozyme 3A precursor	Carbohydrate metabolism
65	CL9723Contig1	0.0062	0.20344	5	probable glutamate carboxypeptidase 2-like	Protein
66	evm.model.scaffold6334.55	0.00163	0.205806	10	RAN GTPase activating protein	Signalling
67	CL1147Contig1	0.00124	0.207715	8	uncharacterized oxidoreductase at4g09670-like	Not assigned
68	CL1491Contig1	0.00093	0.21427	7	uncharacterized loc101212067	Not assigned
69	CL7817Contig1	0.00427	0.214434	6	nadh dehydrogenase	Others
70	CL2121Contig1	3.262e-05	0.215389	25	dynamin-related protein 4c-like	Others
71	CL5680Contig1	0.00742	0.215633	2	otu domain-containing protein 6b-like	Protein
72	CL9947Contig1	0.04879	0.216065	2	sec1 family transport protein sly1-like	Protein
73	evm.model.C220899.18	0.02847	0.216479	3	RNA-binding (RRM/RBD/RNP motifs) family protein	DNA/RNA
74	CL201Contig2	0.00237	0.218057	4	microtubule-associated protein futsch-like isoform x5	Not assigned
75	CL52Contig1	8.5669e-05	0.218608	12	plasminogen activator inhibitor 1 rna-binding	DNA/RNA
76	CL599Contig2	0.00025	0.220102	17	chaperone protein dnaj 10-like	Stress
77	CL355Contig4	0.0003	0.220524	2	serine threonine-protein phosphatase bsl3-like	Protein
78	CL767Contig3	0.00341	0.224031	16	transcription factor btf3 homolog 4-like	DNA/RNA
79	CL126Contig1	0.01118	0.226667	3	myosin-h heavy chain isoform 1	Not assigned
80	CL6022Contig1	0.02927	0.232558	6	histone h1-like	Not assigned
81	CL2935Contig1	0.01694	0.235239	3	histidinol dehydrogenase chloroplastic-like	other metabolism
82	evm.model.scaffold1870.1	0.00143	0.235791	2	metacaspase 4 (MC4)	Protein
83	CL3369Contig1	0.00646	0.237482	2	hypothetical protein MIMGU_mgv1a013813mg	Signalling
84	CL8514Contig1	0.00053	0.24018	2	programmed cell death protein 5-like	Not assigned
85	CL4210Contig1	0.03518	0.243684	3	large proline-rich protein bag6-like isoform x1	Protein
86	CL5182Contig1	0.04512	0.243936	2	hypothetical protein MIMGU_mgv1a011166mg	Not assigned
87	e3053_g1_i1	0.0131	0.243955	6	h/aca ribonucleoprotein complex subunit 4-like	Protein
88	a19598_g1_i1	0.00018	0.246112	11	60s acidic ribosomal protein p1-1	Protein
89	evm.model.scaffold10101.8	0.00146	0.246909	3	Clathrin light chain protein	Not assigned
90	CL8634Contig1	0.01277	0.247282	7	uncharacterized fcp1-like domain-containing protein	Not assigned
91	CL1734Contig1	1.2258e-05	0.250001	16	nadh dehydrogenase	Others
92	CL3460Contig1	0.0002	0.251536	5	reticulon-like protein b2-like	Stress
93	CL4406Contig1	2.7352e-05	0.25301	2	bifunctional epoxide hydrolase 2-like	Others
94	CL10081Contig1	0.04535	0.253928	5	mitochondrial import receptor subunit tom40-1-like	Protein
95	CL8205Contig1	0.00048	0.256502	27	probable quinone oxidoreductase-like	Redox
96	evm.model.scaffold4336.25	0.00052	0.259577	2	Unknown	Not assigned
97	CL7769Contig1	6.4917e-05	0.260077	3	subtilisin-like protease-like	Not assigned
98	evm.model.C222157.2	0.00127	0.261485	4	GRAM domain family protein	Hormone metabolism
99	CL4844Contig2	0.00363	0.262117	21	aluminum-induced protein	Stress
100	evm.model.scaffold4387.5.3	0.01632	0.263631	4	VIRB2-interacting protein 2	Stress
101	CL4985Contig1	0.01381	0.264385	4	l-galactono-1,4-lactone dehydrogenase	Redox
102	CL478Contig3	0.03929	0.265203	13	fasciclin-like arabinogalactan protein 1-like	Cell wall
103	CL7Contig52	3.9305e-05	0.268385	83	tubulin beta-3 chain-like	Others
104	CL5638Contig1	0.00121	0.268627	6	tho complex subunit 4-like	DNA/RNA
105	evm.model.scaffold12743.9	0.04959	0.271453	3	Apoptosis inhibitory protein 5	Development
106	CL299Contig3	9.012e-05	0.271563	41	lipoxygenase 1	Hormone metabolism
107	CL5881Contig1	0.00927	0.273084	5	atp synthase subunit mitochondrial-like	Others
108	CL7Contig16	4.2102e-05	0.273682	71	tubulin beta-1 chain-like	Others
109	evm.model.scaffold3298.10	0.00318	0.274603	16	glycolipid transfer protein 1	Secondary metabolism
110	CL199Contig1	0.00555	0.275665	17	protein argonaute 4-like	DNA/RNA
111	CL6588Contig1	0.01187	0.275704	37	pyruvate decarboxylase	Carbohydrate metabolism
112	CL6954Contig1	0.00381	0.275967	4	probable proteasome inhibitor-like	Protein
113	CL7Contig54	6.6943e-05	0.277408	88	tubulin beta-1 chain	Others
114	CL3Contig69	0.00085	0.277898	7	exocyst complex component 5-like	Transport
115	CL600Contig1	0.00343	0.278165	11	argonaute 1	Protein
116	evm.model.scaffold1405.7	0.02431	0.28203	2	glycerol-3-phosphatase 1	Other metabolism
117	CL7124Contig1	0.02312	0.282061	3	cugbp elav-like family member 1-like	DNA/RNA
118	evm.model.scaffold2507.1	0.02426	0.283581	16	Plasma membrane ATPase 1	Transport
119	CL1171Contig5	0.01581	0.283854	57	pyruvate decarboxylase isozyme 1-like	Carbohydrate metabolism
120	CL1957Contig1	0.00825	0.285748	2	fructose-1,6-bisphosphatase, cytosolic-like	Carbohydrate metabolism
121	CL13318Contig1	0.00061	0.285957	15	peptidyl-prolyl cis-trans isomerase cyp19-3-like	Others
122	CL38Contig11	0.00156	0.288398	3	cytochrome c oxidase subunit 5b- mitochondrial-like	Others
123	CL6768Contig1	0.00335	0.288571	5	eukaryotic translation initiation factor 3 subunit f-like	Protein
124	evm.model.scaffold10454.2	0.0252	0.290589	3	Calcium-dependent lipid-binding	Not assigned
125	CL3342Contig1	1.8799e-05	0.291371	14	acetate-CoA-ligase chloroplastic glyoxysomal-like	Secondary metabolism
126	evm.model.C217845.1	0.01222	0.293794	3	Zinc-binding dehydrogenase family protein	Redox
127	CL9062Contig3	0.00014	0.294659	5	dna polymerase zeta catalytic	Not assigned
128	evm.model.scaffold884.5.1	0.00596	0.294996	9	DEA(D/H)-box RNA helicase family protein	DNA/RNA
129	evm.model.scaffold211.8	0.00019	0.295614	60	Tubulin beta-6 chain	Others
130	a26330_g1_i3	0.00064	0.295823	3	vesicle-associated protein 1-2-like	DNA/RNA
131	CL7213Contig1	0.04118	0.296351	5	carbamoyl-phosphate synthase large chain-like	other metabolism
132	CL5814Contig1	0.0437	0.29725	7	rna-binding family protein isoform 1	DNA/RNA
133	CL5669Contig1	0.0358	0.297638	2	zpr1 zinc-finger domain protein	DNA/RNA
134	i6727_g1_i2	3.6079e-05	0.297991	6	hypothetical protein PRUPE_ppa010643mg	Not assigned
135	CL7601Contig1	0.0068	0.298326	8	probable caffeoyl- o-methyltransferase at4g26220-like	Secondary metabolism
136	CL7866Contig1	0.01601	0.298828	2	ruvb-like 1-like	Development
137	evm.model.C220483.2	0.00726	0.298944	2	plastid-encoded CLP P	Protein
138	evm.model.scaffold7451.5	0.03376	0.29955	2	RNA-binding (RRM/RBD/RNP motifs) family protein	DNA/RNA
139	CL5257Contig1	0.00257	0.300771	2	2-keto-3-deoxy-l-rhamnonate aldolase-like	Not assigned
140	CL3791Contig1	0.00077	0.301907	5	kinase-related family protein	Protein
141	evm.model.scaffold11566.1	0.00511	0.302541	7	plasma membrane intrinsic protein 1B	Transport
142	CL11775Contig1	0.00017	0.303153	15	serine hydroxymethyltransferase, partial	Other metabolism
143	evm.model.scaffold5659.19	0.03792	0.303775	2	Unknown	Not assigned
144	CL9778Contig1	0.00469	0.304898	2	glucan endo-1,3-beta-glucosidase 6-like	Carbohydrate metabolism
145	CL7Contig46	0.00018	0.30628	80	tubulin beta-1 chain-like	Others
146	evm.model.scaffold6376.5	0.00187	0.311096	3	Unknown	Not assigned
147	CL1300Contig2	0.00087	0.31163	6	far upstream element-binding protein 1-like	DNA/RNA
148	evm.model.scaffold12580.1	0.00226	0.313016	17	Nascent polypeptide-associated complex (NAC)	Protein
149	CL6967Contig1	0.01586	0.313679	4	hydroxyacylglutathione hydrolase mitochondrial-like	Other metabolism
150	evm.model.scaffold5646.12	0.02889	0.31418	14	Ribosomal protein L1p/L10e family	Protein
151	a27567_g1_i1	0.01911	0.314383	20	plasma membrane atpase 1-like	Transport
152	evm.model.C222357.13	0.00433	0.316586	4	TATA element modulatory factor 1 DNA binding	Transport
153	CL6314Contig1	0.00199	0.316928	31	succinate-semialdehyde mitochondrial-like	TCA cycle
154	CL3058Contig1	0.00055	0.318434	3	d-xylose-proton symporter-like 2-like	Transport
155	CL8262Contig1	0.00112	0.31909	4	mitochondrial atp synthase g subunit family protein	Others
156	CL3353Contig1	0.00059	0.319386	5	probable carboxylesterase 2-like	Secondary metabolism
157	k20365_g2_i3	0.01601	0.319472	3	uncharacterized acetyltransferase at3g50280-like	Secondary metabolism
158	CL9425Contig1	0.00017	0.319678	6	elongation factor mitochondrial-like	Protein
159	CL4977Contig1	0.0017	0.32247	7	dead-box atp-dependent rna helicase 56-like	DNA/RNA
160	CL1563Contig1	0.00013	0.322858	30	nadh dehydrogenase	Others
161	CL6667Contig1	0.01368	0.323355	3	soluble inorganic pyrophosphatase-like	Other metabolism
162	CL9711Contig1	0.00011	0.324361	2	photosystem i reaction center subunit iv a	Others
163	CL587Contig1	0.00089	0.325137	25	probable nucleoredoxin 1-like	Not assigned
164	CL6903Contig1	0.01141	0.325147	5	reticulon-like protein b1-like	Stress
165	CL3151Contig1	0.00586	0.327324	8	dead-box atp-dependent rna helicase 38-like	DNA/RNA
166	CL8198Contig1	0.00097	0.327865	3	ribokinase-like isoform x1	Carbohydrate metabolism
167	evm.model.C220975.2	0.01071	0.328243	5	LETM1-like protein	Signalling
168	CL739Contig1	0.01161	0.330072	4	serine threonine-protein phosphatase pp2a catalytic subunit-like	Protein
169	CL9208Contig1	0.00135	0.330632	7	glucan endo-1,3-beta-glucosidase 5-like	Carbohydrate metabolism
170	CL8378Contig1	0.0463	0.333451	4	catalytic coenzyme binding protein	Not assigned
171	CL8675Contig1	0.00449	0.336591	2	dctp pyrophosphatase 1-like	Not assigned
172	CL2873Contig1	0.00287	0.336728	45	alpha-tubulin 4	Others
173	CL10346Contig1	0.00461	0.338254	8	pathogen-related protein	Stress
174	evm.model.scaffold4336.12	0.02063	0.339343	5	DCD (Development and Cell Death) domain protein	Signalling
175	CL3375Contig1	0.01817	0.339883	9	tom1-like protein 2-like	Transport
176	CL4148Contig1	0.00116	0.340506	18	aldehyde dehydrogenase family 2 member c4-like	Others
177	CL10063Contig1	0.00963	0.341538	4	glycine-rich rna-binding protein mitochondrial-like	DNA/RNA
178	CL10601Contig1	0.01056	0.34164	3	alba dna rna-binding protein	Not assigned
179	CL6735Contig1	0.01905	0.34167	2	subtilisin-like protease-like	Protein
180	CL1688Contig1	0.0019	0.341672	16	universal stress protein a-like	Stress
181	g5380_g1_i2	0.00385	0.342435	4	v-type proton atpase subunit d2-like	Transport
182	CL492Contig1	5.0521e-05	0.342573	11	importin subunit beta-1-like	Protein
183	CL2758Contig1	0.00434	0.342838	10	late blight resistance protein homolog r1a-10-like	Stress
184	CL2578Contig1	8.6099e-05	0.344542	3	hypothetical protein MIMGU_mgv1a007287mg	Not assigned
185	CL8282Contig1	0.02749	0.344996	4	ras gtpase-activating protein-binding protein 2-like	Protein
186	evm.model.scaffold11773.4	0.03344	0.345856	2	Probable ubiquitin-fold modifier 1 precursor	Not assigned
187	evm.model.scaffold6090.25	0.00285	0.347026	11	protein involved in DNA repair from UV damage	DNA/RNA
188	CL2615Contig1	0.01259	0.347238	7	abc transporter e family member 2-like	DNA/RNA
189	CL9402Contig1	0.00318	0.347352	11	polyadenylate-binding protein rbp45-like	DNA/RNA
190	CL401Contig3	0.00188	0.349464	15	heat shock protein sti-like	Stress
191	evm.model.scaffold10202.7	0.00134	0.350734	14	SER/ARG-rich protein 34A	DNA/RNA
192	CL683Contig3	0.01982	0.351326	2	protein aspartic protease in guard cell 1-like	DNA/RNA
193	CL195Contig3	0.0007	0.351418	10	importin subunit alpha-1-like	Protein
194	CL6686Contig1	0.00043	0.352015	13	histone h1	Not assigned
195	evm.model.scaffold11782.2	0.00028	0.352809	7	60S ribosomal protein	Protein
196	CL970Contig2	0.00896	0.35455	16	far upstream element-binding protein 1-like	DNA/RNA
197	CL7387Contig1	0.019	0.355194	3	nitrilase-associated protein	Not assigned
198	CL8898Contig1	0.00099	0.358666	10	60s acidic ribosomal protein p2b	Not assigned
199	evm.model.C217563.2	0.00043	0.360805	22	Eukaryotic translation initiation factor 5A-2	Protein
200	CL7477Contig1	0.00984	0.360978	2	monoglyceride lipase-like	Secondary metabolism
201	evm.model.scaffold9773.9	0.00884	0.361389	5	tonoplast intrinsic protein 2	Transport
202	evm.model.scaffold10483.7	0.01948	0.361526	2	Transmembrane CLPTM1 family protein	Not assigned
203	CL278Contig3	0.00057	0.361532	10	eukaryotic translation initiation factor isoform 4g-1-like isoform x1	Protein
204	evm.model.C221981.3	0.03781	0.362513	8	putative UDP-D-apiose/UPD-D-xylose synthetase	Cell wall
205	CL8260Contig1	0.00343	0.36288	14	patatin group a-3-like	Development
206	CL8167Contig1	0.00019	0.363609	21	eukaryotic translation initiation factor 5a	Protein
207	CL3085Contig1	0.04122	0.363627	9	ubiquinol-cytochrome c reductase iron-sulfur subunit family protein	Others
208	evm.model.scaffold3967.10	0.00033	0.363963	6	GTP-binding protein ATGB2	Signalling
209	CL87Contig3	0.00851	0.363992	6	glycine dehydrogenase	Others
210	CL6292Contig1	0.00075	0.365423	7	nadh dehydrogenase	Others
211	evm.model.scaffold2363.10	0.03912	0.366967	5	AICARFT/IMPCHase bienzyme family protein	DNA/RNA
212	CL5713Contig1	0.0021	0.367342	7	nadh dehydrogenase	Others
213	evm.model.scaffold6015.1	7.3782e-06	0.367663	4	fimbrin-like protein; fimbrin 1	Others
214	a15996_g1_i1	0.00042	0.367922	4	60s ribosomal protein l31-like	Protein
215	CL2822Contig1	0.02319	0.369276	3	probable adp-ribosylation factor gtpase-activating protein agd5-like	DNA/RNA
216	CL900Contig1	6.0055e-05	0.371565	12	eukaryotic translation initiation factor 3 subunit a-like isoform x1	Protein
217	CL2575Contig1	0.00022	0.373509	16	formate--tetrahydrofolate ligase-like	Other metabolism
218	CL9894Contig1	0.02312	0.374248	4	nadh dehydrogenase	Others
219	CL4Contig15	0.00524	0.374436	14	dehydroascorbate reductase	Redox
220	evm.model.scaffold4138.7	0.00406	0.374743	5	Calcium-binding EF-hand family protein	Signalling
221	evm.model.scaffold1649.1	0.01778	0.375148	3	MLP-like protein	Stress
222	evm.model.scaffold789.5	0.00026	0.379379	48	Glutamine synthetase cytosolic isozyme	Other metabolism
223	CL840Contig4	0.00139	0.379513	15	probable cinnamyl alcohol dehydrogenase 9-like	Secondary metabolism
224	CL4984Contig1	0.00837	0.380012	5	gcst_flaan ame: full= mitochondrial ame: full=glycine cleavage system t protein short=gcvt flags: precursor	Others
225	c7988_g1_i1	0.00017	0.38115	159	translation elongation factor-1 alpha	Protein
226	evm.model.scaffold888.3	0.00174	0.38117	7	DEAD/DEAH box RNA helicase family protein	DNA/RNA
227	a27813_g1_i4	0.00554	0.384049	12	t-complex protein 1 subunit zeta-like	Protein
228	CL7231Contig1	0.00314	0.385005	6	60s ribosomal protein l28-1-like isoform 1	Protein
229	CL5175Contig1	0.00534	0.38531	13	alanine--glyoxylate aminotransferase 2 homolog mitochondrial-like	Other metabolism
230	CL93Contig2	0.00573	0.386465	2	hop-interacting protein thi002	Not assigned
231	CL1701Contig1	9.5157e-05	0.388292	15	atp synthase subunit delta mitochondrial-like	Others
232	evm.model.scaffold6334.29	0.01875	0.39075	5	Leucine-rich repeat protein kinase family protein	Signalling
233	CL4802Contig1	0.00491	0.39177	8	small ubiquitin-related modifier 2-like	Protein
234	CL151Contig1	0.03955	0.392957	2	cullin-like protein1	Protein
235	CL7543Contig1	0.00273	0.393272	9	histone deacetylase hdt1-like	DNA/RNA
236	evm.model.scaffold10483.10	6.8855e-05	0.394687	11	Peroxidase superfamily protein	Redox
237	CL3676Contig1	0.00104	0.395701	4	protein grpe-like	Protein
238	CL6416Contig1	0.00847	0.39597	4	3-oxoacyl-[acyl-carrier-protein] synthase	Secondary metabolism
239	CL5655Contig1	0.01444	0.397292	9	uba and ubx domain-containing protein at4g15410-like	Protein
240	evm.model.scaffold9467.4	0.00014	0.397925	5	ARM repeat superfamily protein	Protein
241	CL1119Contig1	5.734e-05	0.398432	16	succinyl-CoA ligase	TCA cycle
242	CL4384Contig1	0.00416	0.398564	14	polyadenylate-binding protein 8-like	DNA/RNA
243	a40047_g1_i1	0.0141	0.398836	6	4-coumarate-CoA ligase-like 10-like	Secondary metabolism
244	evm.model.scaffold560.9	0.00059	0.399451	3	Nucleic acid-binding, OB-fold-like protein	Protein
245	CL3864Contig1	0.00022	0.400017	34	phosphoglycerate kinase	Others
246	CL6373Contig1	0.00675	0.400676	8	probable nucleolar protein 5-2-like	DNA/RNA
247	CL8043Contig1	0.00107	0.401488	14	thioredoxin-dependent peroxidase	Redox
248	CL1652Contig1	0.00345	0.401554	4	kh domain-containing protein at4g18375-like	DNA/RNA
249	evm.model.scaffold2623.9	0.02983	0.40241	5	chloroplast-targeted Hsp101 homologue	Stress
250	CL6515Contig1	0.00269	0.403045	4	adaptin ear-binding coat-associated protein 1-like	Not assigned
251	evm.model.scaffold11158.4	0.00676	0.403185	4	UDP-glucose 6-dehydrogenase family protein	Cell wall
252	CL6949Contig1	0.00028	0.404131	38	glutamine synthetase	Other metabolism
253	CL12474Contig1	0.0008	0.404413	2	developmentally regulated g-protein 2-like	Transport
254	CL893Contig2	0.00895	0.404922	2	cell division protein homolog 2- chloroplastic-like	Others
255	CL21962Contig1	0.04199	0.40503	2	invertase inhibitor-like	Others
256	evm.model.scaffold4435.10	0.03748	0.405286	3	Reticulon family protein	Not assigned
257	evm.model.scaffold11932.7	0.00405	0.405331	5	NADH-ubiquinone oxidoreductase 20 kDa subunit	Others
258	l896_g1_i1	0.0053	0.406491	5	skp1-like protein 1b	Protein
259	CL1407Contig1	0.02306	0.407624	14	chaperone protein 1-like	Stress
260	evm.model.scaffold70.7	0.01545	0.409185	3	Leucine-rich repeat protein kinase family protein	Signalling
261	evm.model.scaffold8299.12	0.00434	0.409467	2	Unknown	Not assigned
262	CL9719Contig1	0.00025	0.409685	6	macrophage migration inhibitory factor homolog isoform 2	Not assigned
263	CL4986Contig1	0.00466	0.410233	53	pathogenesis-related protein sth-2	Stress
264	CL8961Contig1	0.00485	0.410586	15	probable nadh dehydrogenase	Others
265	CL38Contig4	4.2214e-05	0.410593	4	cytochrome c oxidase subunit 5b- mitochondrial-like	Others
266	CL4403Contig1	0.01146	0.41151	19	dynamin-related protein 4c-like	Others
267	CL3312Contig1	0.00244	0.412171	6	protein vip1-like isoform 1	DNA/RNA
268	CL732Contig2	0.00012	0.413842	4	syntaxin-51-like isoform x1	Transport
269	CL5816Contig1	6.6485e-05	0.41402	13	probable cinnamyl alcohol dehydrogenase 6-like	Secondary metabolism
270	CL7182Contig1	0.03798	0.414666	7	mediator of rna polymerase ii transcription subunit 36a-like	DNA/RNA
271	evm.model.scaffold12732.6	0.00219	0.414951	128	Elongation factor 1-alpha	Protein
272	CL8285Contig1	0.00017	0.417058	7	pto-interacting protein 1-like	Protein
273	CL15Contig8	0.0298	0.417257	8	late blight resistance protein homolog r1b-12-like	Stress
274	CL8089Contig1	0.00316	0.417982	10	60s ribosomal protein l28-1-like isoform 1	Protein
275	CL5386Contig2	0.00671	0.418239	14	l-3-cyanoalanine synthase mitochondrial-like	Other metabolism
276	evm.model.scaffold651.23	0.00906	0.418805	6	Pollen-specific protein NTP303 precursor	Redox
277	CL7954Contig1	0.00702	0.420505	4	prefoldin 1	Protein
278	CL4584Contig1	0.00164	0.422692	13	polyadenylate-binding protein 2-like	DNA/RNA
279	evm.model.scaffold4368.2	0.00552	0.423065	8	Ankyrin repeat-containing domain	DNA/RNA
280	CL10061Contig1	0.00203	0.424483	9	membrane steroid-binding protein 2-like	Redox
281	CL7144Contig1	0.02496	0.425338	7	acetylornithine deacetylase-like	Protein
282	CL8964Contig1	0.00494	0.425365	5	quercetin 3-o-glucoside-6''-o-malonyltransferase	Secondary metabolism
283	CL13766Contig1	0.00394	0.426355	4	thaumatin-like protein-like	Stress
284	CL3986Contig1	0.01227	0.427946	2	pleckstrin homology domain-containing family a member 8-like	Secondary metabolism
285	CL12557Contig1	0.02884	0.428558	12	aspartate-semialdehyde dehydrogenase-like	Other metabolism
286	a27490_g1_i3	0.00015	0.428942	5	eukaryotic translation initiation factor 6-2-like	Protein
287	CL212Contig2	0.00044	0.428966	8	importin subunit alpha-1-like	Protein
288	CL8553Contig1	0.00316	0.430843	6	profilin-like protein	Others
289	CL6047Contig1	0.00293	0.431028	15	40s ribosomal protein s12	Protein
290	CL392Contig4	0.03805	0.432708	2	tgacg-sequence-specific dna-binding protein tga- -like	DNA/RNA
291	CL5640Contig1	0.00629	0.433444	10	quinone oxidoreductase pig3-like	Others
292	CL9759Contig1	0.01217	0.434309	9	probable glutamate--trna cytoplasmic-like	Protein
293	CL10350Contig1	0.00153	0.434679	10	peroxidase 47-like	Redox
294	CL33Contig11	0.04369	0.437331	7	bifunctional protein 2-like	Other metabolism
295	CL8820Contig1	0.01682	0.43758	4	hypothetical protein MIMGU_mgv1a015522mg	DNA/RNA
296	CL3674Contig1	0.00188	0.438205	16	atp-dependent clp protease atp-binding subunit clpa homolog chloroplastic-like	Protein
297	CL1119Contig3	2.5836e-05	0.43824	14	succinyl-CoA ligase	TCA cycle
298	CL7766Contig1	0.0069	0.438351	5	40s ribosomal protein s25-2-like	Protein
299	CL4387Contig1	0.00047	0.439919	59	phosphoglycerate kinase	Others
300	CL900Contig4	0.00411	0.441288	9	eukaryotic translation initiation factor 3 subunit a-like isoform x1	Protein
301	CL5497Contig1	0.02278	0.441394	6	dna-damage-repair toleration protein drt100-like	Signalling
302	CL195Contig6	0.00062	0.442288	12	importin subunit alpha-1	Protein
303	i7704_g1_i1	0.00085	0.442618	3	adipocyte plasma membrane-associated	Not assigned
304	k9443_g1_i1	0.00096	0.443285	17	elongation factor 1-beta	Protein
305	evm.model.C222433.32	0.0235	0.443534	2	Integral membrane HPP family protein	Not assigned
306	CL4027Contig1	0.00413	0.44368	5	probable protein phosphatase 2c 58-like	Protein
307	CL8880Contig1	0.03815	0.444859	4	vesicle transport v-snare 13-like	Others
308	CL7641Contig3	0.04609	0.445778	2	xyloglucanase 113 isoform 1	Not assigned
309	CL3214Contig1	0.00305	0.44662	8	lon protease mitochondrial-like	Protein
310	evm.model.scaffold1768.28	0.02816	0.449881	4	plastid developmental protein DAG	Not assigned
311	CL7652Contig1	9.8143e-05	0.450511	16	elongation factor 1-delta 1-like	Protein
312	CL8275Contig1	0.00303	0.450815	4	mitochondrial glycoprotein family isoform 1	Not assigned
313	evm.model.C219943.2	0.01077	0.451084	18	argonaute 2 (AGO2)	Development
314	CL6798Contig1	0.0008	0.451333	7	fimbriata-associated protein	Protein
315	CL5736Contig1	0.01994	0.452275	14	alcohol dehydrogenase class-3-like	Secondary metabolism
316	evm.model.scaffold11727.6	0.00052	0.452422	13	homolog of animal microtubule-end-binding protein	Others
317	CL342Contig4	0.00119	0.453593	9	succinate-semialdehyde dehydrogenase -like	Not assigned
318	CL839Contig1	0.02761	0.454692	24	cytochrome c1- heme mitochondrial-like	Others
319	CL5212Contig1	0.001	0.455566	13	atp synthase subunit mitochondrial-like	Others
320	evm.model.scaffold11850.36	0.03286	0.455901	12	magnesium transporter 2	Transport
321	CL2110Contig1	0.00038	0.458534	39	phosphoenolpyruvate carboxylase	Carbohydrate metabolism
322	CL14798Contig1	0.02052	0.459512	8	atpase subunit 4	Others
323	CL1026Contig3	0.01612	0.460326	18	protein argonaute 2-like	Development
324	CL5194Contig1	0.00053	0.460601	32	pyrophosphate--fructose 6-phosphate 1-phosphotransferase subunit beta-like	Carbohydrate metabolism
325	CL144Contig4	0.0017	0.462949	13	2-alkenal reductase (nadp(+)-dependent)-like	Redox
326	evm.model.scaffold12635.8.1	0.00547	0.463446	5	Protein phosphatase 2C family protein	Protein
327	CL8812Contig1	0.01493	0.46425	4	copper chaperone	Stress
328	CL8137Contig1	0.00044	0.464374	13	dsba-like thioredoxin domain containing protein	Not assigned
329	CL629Contig1	0.03397	0.465641	15	PREDICTED: uncharacterized protein At5g39570-like isoform 2	Not assigned
330	CL10917Contig1	0.0082	0.465771	2	uba and ubx domain-containing protein at4g15410-like	Protein
331	evm.model.C222417.23	0.01529	0.465858	4	L-galactose-1-phosphate phosphatase	Carbohydrate metabolism
332	CL1439Contig2	0.00489	0.46624	77	elongation factor 2-like	Protein
333	CL10441Contig1	0.00145	0.467405	17	late blight resistance protein homolog r1b-23-like	Stress
334	CL11352Contig1	0.01758	0.468452	4	peptide methionine sulfoxide reductase b5-like	Protein
335	CL7820Contig1	0.00161	0.469005	7	endoplasmin homolog	Stress
336	a27953_g2_i2	0.00407	0.46902	11	uridine 5'-monophosphate synthase-like	Other metabolism
337	CL2892Contig1	0.00268	0.469089	4	probable serine threonine-protein kinase drkd-like	Protein
338	CL1209Contig2	0.01947	0.470603	5	glutamate-1-semialdehyde - chloroplastic-like	Other metabolism
339	evm.model.scaffold5082.17	0.01994	0.471527	2	Homologous to yeast VPS11	Protein
340	CL3532Contig1	0.00589	0.472514	8	topless-related protein 3-like	Development
341	CL3525Contig1	0.00048	0.474668	3	sec12-like protein 2-like	Protein
342	a26459_g2_i2	0.00036	0.474882	40	14-3-3 protein	Signalling
343	CL3127Contig1	0.00928	0.47562	7	cytochrome c oxidase subunit 6b-1-like	Others
344	evm.model.scaffold7979.6	0.00602	0.476769	7	Ubiquitin-specific protease 6 (UBP6)	Protein
345	a27644_g2_i2	0.00335	0.476999	19	quinone-oxidoreductase chloroplastic-like	Redox
346	CL4713Contig1	0.02748	0.47859	2	4-coumarate-CoA ligase-like 5-like	Secondary metabolism
347	evm.model.scaffold12374.6	0.01565	0.4804	2	serine-arginine rich RNA binding protein	DNA/RNA
348	k20309_g9_i1	0.00093	0.48078	52	unknown coding RNA	Others
349	CL4682Contig1	0.00097	0.481328	54	chaperonin cpn60- mitochondrial-like	Protein
350	evm.model.scaffold5168.10	0.00272	0.481506	44	ascorbate peroxidase APX1	Redox
351	evm.model.scaffold12770.21	0.00257	0.48204	24	selenium-binding protein 1 (SBP1)	Stress
352	evm.model.scaffold2252.4	0.00069	0.482305	5	Pectin lyase-like superfamily protein	Cell wall
353	CL2495Contig1	0.00651	0.482399	2	vacuolar protein sorting-associated protein 4-like	Protein
354	k19398_g1_i2	0.02591	0.483173	3	sieve element occlusion a	Not assigned
355	CL5460Contig1	0.0214	0.483457	3	anamorsin homolog	Not assigned
356	CL1636Contig1	0.00249	0.483771	20	t-complex protein 1 subunit theta-like	Protein
357	CL7036Contig1	0.00054	0.48403	14	atp synthase subunit mitochondrial-like	Others
358	evm.model.scaffold6633.20	0.0213	0.484322	22	Vacuolar proton ATPase subunit VHA-a isoform 3	Transport
359	evm.model.scaffold10670.31	0.00045	0.484806	38	general regulatory factor 1 (GRF1)	Signalling
360	a24027_g1_i2	0.00441	0.486494	58	actin family protein	Others
361	CL387Contig1	0.02407	0.486496	6	e3 ubiquitin-protein ligase upl1-like isoform x1	Protein
362	CL722Contig2	0.00426	0.48656	31	pyruvate dehydrogenase e1 component subunit mitochondrial-like	TCA cycle
363	CL35Contig23	0.00021	0.486749	5	dual specificity protein kinase spla-like	Protein
364	CL6688Contig1	0.03349	0.487647	6	ribonuclease 2-like	DNA/RNA
365	CL4917Contig1	0.0008	0.488414	53	nadp-dependent malic protein enzyme-like	TCA cycle
366	CL566Contig2	0.00248	0.489392	5	calcium-dependent protein kinase 9-like	Signalling
367	ADX98505.1	0.00473	0.489655	16	NCBI	Development
368	CL6311Contig1	0.00667	0.490226	17	lysosomal alpha-mannosidase-like	Carbohydrate metabolism
369	evm.model.scaffold2744.14	0.00177	0.492656	9	ornithine carbamoyltransferase (OTC);	Other metabolism
370	CL3167Contig1	0.00467	0.49465	17	cullin-associated nedd8-dissociated protein 1-like	Hormone metabolism
371	evm.model.scaffold3862.8	0.04529	0.494902	6	calcium dependent protein kinase 6 (CPK6)	Signalling
372	CL1993Contig1	0.04781	0.495066	12	eukaryotic translation initiation factor 3 subunit b-like	Protein
373	CL5716Contig1	0.024	0.496011	8	adenine phosphoribosyltransferase chloroplastic-like	Other metabolism
374	CL4754Contig2	0.03581	0.498881	6	atp-dependent clp protease proteolytic subunit mitochondrial-like	Protein
375	evm.model.scaffold12693.7	0.0008	0.499393	10	RAN GTPase gene family	Signalling
376	evm.model.scaffold150.8	0.03853	0.499917	10	Phosphofructokinase family protein	Carbohydrate metabolism
377	evm.model.scaffold10481.11.2	0.02557	0.500563	7	40S ribosomal protein S12	Protein
378	CL2279Contig1	0.01396	0.50125	16	beta-adaptin-like protein c-like	Others
379	CL1583Contig1	0.01034	0.501264	8	aldo-keto reductase family 4 member c9-like	Carbohydrate metabolism
380	CL2739Contig1	0.0042	0.501264	14	succinate dehydrogenase	TCA cycle
381	CL2163Contig1	0.00028	0.50215	7	valine--trna ligase-like	Protein
382	CL5690Contig1	0.00066	0.502241	33	fructokinase 2	Carbohydrate metabolism
383	CL454Contig1	0.01763	0.502842	14	proliferation-associated protein 2g4-like	Protein
384	CL3772Contig1	0.00022	0.503187	39	probable mitochondrial-processing peptidase subunit beta-like	Protein
385	CL1509Contig1	0.00451	0.503716	14	dolichyl-diphosphooligosaccharide--protein glycosyltransferase subunit 2-like	Development
386	CL445Contig2	0.00776	0.503894	29	rab gdp dissociation inhibitor alpha-like	Signalling
387	CL723Contig1	0.00207	0.506355	23	40s ribosomal protein s3a-like	Protein
388	CL5860Contig1	0.02716	0.506695	10	uncharacterized oxidoreductase at4g09670-like	Not assigned
389	evm.model.C220945.6	0.00102	0.506921	6	GroES-like family protein	Protein
390	CL2026Contig1	0.00036	0.507406	25	atp synthase subunit mitochondrial-like	Others
391	evm.model.scaffold5759.7	0.00572	0.507997	15	Uridine 5-monophosphate synthase	DNA/RNA
392	CL8047Contig1	0.001	0.509975	14	translationally controlled tumor protein	Development
393	CL7078Contig1	0.00083	0.511856	2	remorin 1	DNA/RNA
394	evm.model.scaffold12658.1	0.01016	0.512006	12	Phospholipase D alpha 1 precursor	Secondary metabolism
395	evm.model.scaffold12755.16	0.01834	0.512124	11	tRNA synthetase class I (I, L, M and V) family protein	Protein
396	CL1792Contig1	0.00732	0.513052	10	calcium-transporting atpase endoplasmic reticulum-type-like	Transport
397	CL8565Contig1	0.00135	0.513193	6	10 kda chaperonin-like	Protein
398	CL14780Contig1	0.01337	0.513897	9	dirigent protein 21-like	Stress
399	CL10671Contig1	0.00719	0.513922	3	expp1 protein precursor	Not assigned
400	CL9311Contig1	0.021	0.514177	12	aminoacylase family protein	Protein
401	CL6851Contig1	0.00155	0.514388	12	coatomer subunit epsilon-1-like	Others
402	CL3405Contig1	0.00412	0.517437	11	5-enolpyruvylshikimate-3-phosphate synthase	Other metabolism
403	CL2599Contig1	0.00065	0.517856	37	14-3-3 protein	Signalling
404	CL7910Contig1	0.01461	0.518054	3	probable histone-arginine methyltransferase -like isoform x2	others
405	evm.model.scaffold7459.12	0.00864	0.518462	26	Mitochondrial-processing peptidase alpha subunit	Protein
406	CL8231Contig1	0.0023	0.518789	93	fructose-bisphosphate aldolase cytoplasmic isozyme-like	Others
407	CL818Contig1	0.03404	0.522106	5	e3 ubiquitin-protein ligase rnf25	Not assigned
408	CL8287Contig1	0.00102	0.522366	21	probable atp synthase 24 kda mitochondrial-like	Not assigned
409	CL2633Contig1	0.00554	0.522982	6	sap domain-containing family protein	DNA/RNA
410	CL7563Contig1	0.0023	0.523024	11	oligomycin sensitivity conferring protein	Others
411	a12907_g1_i1	0.0028	0.523221	25	sulfite reductase	Redox
412	CL401Contig1	0.00663	0.52344	28	heat shock protein sti-like	Stress
413	CL444Contig3	0.00241	0.524695	26	heat shock 70 kda mitochondrial-like	Stress
414	CL3841Contig1	0.00209	0.52515	8	phosphatidylinositol -trisphosphate 3-phosphatase and dual-specificity protein phosphatase pten-like isoform x1	Protein
415	CL5284Contig1	0.03168	0.52526	5	pentatricopeptide repeat-containing protein mitochondrial-like	DNA/RNA
416	CL640Contig1	0.03822	0.526277	12	ankyrin-repeat protein	DNA/RNA
417	CL8746Contig1	0.00216	0.526644	37	triosephosphate isomerase, chloroplastic-like	Carbohydrate metabolism
418	evm.model.scaffold8204.5	0.0011	0.52714	8	SNF1-related protein kinases	Protein
419	k20436_g2_i4	0.03205	0.527462	5	1-aminocyclopropane-1-carboxylate oxidase homolog 1-like	Hormone metabolism
420	CL5575Contig1	0.04661	0.527879	22	60s acidic ribosomal protein p0	Protein
421	CL5727Contig1	0.00039	0.527905	46	60s ribosomal protein l4-like	Protein
422	CL8326Contig1	0.05004	0.527936	5	glyoxylate succinic semialdehyde reductase 1-like	Carbohydrate metabolism
423	CL4869Contig1	0.00067	0.528232	92	atp synthase subunit mitochondrial-like	Others
424	evm.model.scaffold5330.7	0.04318	0.528474	2	Leucine-rich repeat transmembrane protein kinase	Signalling
425	CL6447Contig1	0.04519	0.530401	7	monothiol glutaredoxin-s17-like	Redox
426	CL4900Contig1	0.00246	0.530684	3	cell division control protein 2 homolog a-like	Others
427	CL1102Contig1	1.4804e-05	0.530983	19	40s ribosomal protein s5-like	Protein
428	CL5971Contig1	0.00959	0.531393	29	mitochondrial outer membrane protein porin of 34 kda-like	Transport
429	CL2409Contig1	0.02322	0.533913	3	riboflavin synthase-like	Secondary metabolism
430	CL128Contig10	0.00032	0.533985	45	14-3-3 protein	Signalling
431	CL3604Contig1	0.00174	0.534745	25	glutathione s-transferase l3-like	Redox
432	CL1479Contig1	0.00437	0.535311	19	delta-1-pyrroline-5-carboxylate dehydrogenase mitochondrial-like	Other metabolism
433	CL3508Contig1	0.00793	0.535663	39	udp-glucose pyrophosphorylase	Carbohydrate metabolism
434	CL4167Contig1	0.01573	0.536788	57	phosphoenolpyruvate carboxylase	Carbohydrate metabolism
435	CL5748Contig1	0.00267	0.537422	42	formate dehydrogenase	Other metabolism
436	CL14717Contig1	0.01594	0.537423	5	10 kda chaperonin-like	Protein
437	CL6116Contig1	0.0022	0.539567	116	enolase (2-phospho-d-glycerate hydroylase)	Carbohydrate metabolism
438	CL5105Contig1	0.00749	0.539579	12	alpha-soluble nsf attachment protein	Protein
439	CL3465Contig1	0.00025	0.540665	5	glycine-rich rna-binding protein mitochondrial-like	DNA/RNA
440	CL5934Contig1	0.00047	0.540744	49	phospholipase d	Secondary metabolism
441	CL4075Contig1	0.00168	0.54086	6	hypothetical protein	Protein
442	evm.model.scaffold2490.5.1	0.01855	0.541277	6	DWF1 is a Ca2+-dependent calmodulin-binding protein	Hormone metabolism
443	CL454Contig2	0.04111	0.541378	17	proliferation-associated protein 2g4-like	Protein
444	CL4428Contig1	0.03879	0.541461	34	d-3-phosphoglycerate chloroplastic-like	Other metabolism
445	evm.model.scaffold9927.14	0.00049	0.54184	5	NADH-ubiquinone oxidoreductase B8 subunit	Others
446	CL444Contig1	0.00136	0.543036	32	heat shock 70 kda mitochondrial-like	Stress
447	evm.model.scaffold2099.2	0.04401	0.543087	4	Seryl-tRNA synthetase	Protein
448	CL722Contig1	0.00179	0.543335	36	pyruvate dehydrogenase complex e1 alpha subunit dehydrogenase	TCA cycle
449	evm.model.scaffold9919.4	0.01618	0.544528	4	Disease resistance-responsive	Stress
450	CL5528Contig1	0.01832	0.54459	8	obg-like atpase 1-like	Not assigned
451	CL6120Contig1	0.04963	0.545306	13	t-complex protein 1 subunit eta-like	Protein
452	CL8384Contig1	0.01818	0.547369	9	branched-chain-amino-acid aminotransferase chloroplastic-like	Other metabolism
453	CL6101Contig1	0.04462	0.547604	2	cysteine proteinase rd21a-like	Protein
454	CL470Contig3	0.00449	0.547662	7	mitochondrial uncoupling protein 1-like	Others
455	evm.model.C214037.1	0.03049	0.548237	2	COLD SHOCK DOMAIN PROTEIN 3 (CSP3)	Stress
456	evm.model.scaffold3967.3	0.00018	0.550572	14	putative galacturonosyltransferase activity	Secondary metabolism
457	CL3789Contig1	0.01436	0.550824	27	glucose-6-phosphate isomerase	Carbohydrate metabolism
458	evm.model.scaffold10232.12	0.00084	0.55261	7	Transducin/WD40 repeat-like superfamily protein	Hormone metabolism
459	evm.model.scaffold2576.1	0.00014	0.553501	29	UTP:sugar 1-phosphate uridylyltransferase activity	Cell wall
460	CL1354Contig1	0.00591	0.554278	4	protein transport protein sec61 subunit alpha-like	Protein
461	CL81Contig2	0.0034	0.554471	20	coatomer subunit beta-1-like	Others
462	YP_008992399.1	0.00707	0.554535	3	NCBI	Others
463	CL1346Contig2	0.0002	0.557004	21	nad-dependent malic enzyme 62 kda mitochondrial-like	TCA cycle
464	a22148_g1_i2	0.02984	0.559184	8	glutamine synthetase	Other metabolism
465	CL11255Contig1	0.0032	0.559943	3	abscisic acid receptor pyl1-like	Not assigned
466	CL1269Contig2	0.01581	0.559998	5	peptide methionine sulfoxide reductase-like	Protein
467	CL4475Contig1	0.00241	0.560909	17	glutathionyl-hydroquinone reductase YqjG-like	Redox
468	k15338_g1_i1	0.00021	0.561723	28	succinyl-CoA ligase	TCA cycle
469	CL1824Contig3	0.00124	0.56226	23	14-3-3-like partial	Signalling
470	evm.model.scaffold3531.10	0.00086	0.562336	17	Lysyl-tRNA synthetase	Protein
471	CL3520Contig1	0.00914	0.562825	12	phosphate-induced protein	Signalling
472	CL1106Contig1	0.00917	0.562906	9	low quality protein: protein argonaute 5-like	Protein
473	CL1089Contig1	0.00304	0.563801	16	atp synthase cf1 beta subunit	Others
474	k16025_g1_i1	0.03571	0.563949	9	fasciclin-like arabinogalactan protein 2-like	others
475	CL446Contig1	0.00045	0.564213	19	uridine diphosphate glucose dehydrogenase	Others
476	evm.model.scaffold10670.28	0.03343	0.565925	7	COP9-signalosome 5B	Protein
477	CL4156Contig1	0.00398	0.566598	6	kynurenine--oxoglutarate transaminase 3-like	Secondary metabolism
478	CL6062Contig1	0.00388	0.56772	11	omega-amidase nit2-like	Not assigned
479	CL12170Contig1	0.01037	0.567875	4	thioredoxin mitochondrial-like	Redox
480	CL6934Contig1	0.01495	0.57032	9	ras-related protein raba2a-like	Signalling
481	CL128Contig6	0.0011	0.570438	23	14-3-3 protein	Signalling
482	CL12646Contig1	0.00422	0.570951	4	3-methyl-2-oxobutanoate hydroxymethyltransferase-like	Secondary metabolism
483	CL1145Contig1	0.00133	0.571741	18	probable linoleate 9s-lipoxygenase 5-like	Hormone metabolism
484	CL6622Contig1	0.01036	0.572304	3	probable fructokinase-4-like	Carbohydrate metabolism
485	CL342Contig3	0.03203	0.572382	10	n-alpha-acetyltransferase auxiliary subunit-like	Others
486	evm.model.scaffold3123.11	0.00188	0.573351	27	Succinyl-CoA ligase	TCA cycle
487	CL1782Contig1	0.02423	0.573733	24	coatomer subunit gamma-like	Others
488	CL11787Contig1	0.0281	0.575038	7	60s ribosomal protein l30	Protein
489	CL1360Contig1	0.0165	0.575881	5	bifunctional 3-dehydroquinate dehydratase shikimate chloroplastic	Other metabolism
490	CL93Contig1	0.0003	0.576344	19	t-complex protein 1 subunit gamma-like	Protein
491	CL4042Contig2	0.01952	0.576603	11	calreticulin-3-like isoform x2	Signalling
492	CL5108Contig1	0.0012	0.57905	13	methylthioribose kinase-like	Other metabolism
493	evm.model.scaffold5016.3	0.0049	0.581296	4	fatty acid biosynthesis 1	Secondary metabolism
494	CL2856Contig1	0.00726	0.581891	17	l-ascorbate oxidase homolog	Others
495	CL13162Contig1	0.04059	0.582575	14	pistil-specific extensin-like	Stress
496	evm.model.C221261.5	0.00685	0.58392	4	protein synthesis initiation factor eIF2 gamma	Protein
497	CL10692Contig1	0.00167	0.584199	8	5 -nucleotidase -like	Others
498	CL791Contig2	0.01108	0.584893	4	protein aspartic protease in guard cell 2-like	DNA/RNA
499	evm.model.C222431.15	0.03238	0.584904	10	51 kDa subunit of complex I	Others
500	CL6792Contig1	0.00025	0.588668	25	14-3-3 protein	Signalling
501	CL1544Contig2	0.01072	0.589814	24	calnexin homolog	Signalling
502	CL16784Contig1	0.00363	0.590339	4	invertase inhibitor	Cell wall
503	CL1754Contig1	0.01546	0.591739	33	26s proteasome non-atpase regulatory subunit 2 1a-like	Protein
504	CL6244Contig2	0.00083	0.592685	14	long-chain-alcohol oxidase fao2-like	Secondary metabolism
505	CL3143Contig1	0.02994	0.592712	9	chaperonin cpn60-like mitochondrial-like	Protein
506	CL7597Contig1	0.00427	0.595376	11	disease resistance response protein 206-like	Stress
507	CL4189Contig1	0.00872	0.596524	9	60s ribosomal protein l32-1-like	Protein
508	CL3Contig142	0.02715	0.597801	4	hypothetical protein M569_10254, partial	Not assigned
509	CL8020Contig1	0.00104	0.598928	19	glycerol kinase-like	Secondary metabolism
510	a23885_g1_i1	7.151e-05	0.60255	13	60s ribosomal protein l5-like	Protein
511	CL9682Contig1	0.01734	0.60302	13	udp-glycosyltransferase 74f2	Hormone metabolism
512	CL588Contig1	0.01698	0.603419	26	glutamate decarboxylase	Other metabolism
513	evm.model.C213609.2	0.02011	0.603929	24	Cytochrome C1 family	Others
514	evm.model.C221929.4	0.00076	0.604407	20	RmlC-like cupins superfamily protein	Development
515	evm.model.scaffold7839.3.1	0.00032	0.604767	17	similar to glycerol kinase	Secondary metabolism
516	CL2345Contig1	0.00537	0.604956	12	calreticulin-3-like isoform x1	Signalling
